# Supplementary material for: Global spatial assessment of Aedes aegypti and Culex quinquefasciatus: a scenario of Zika virus exposure
Source: Epidemiol Infect. 2018 Nov 26;147:e52. doi: 10.1017/S0950268818003102 (PMC6518585; doi:10.1017/S0950268818003102)
Supplement: Supplementary file 1 [file S0950268818003102sup001.zip]

Archive with 11 entries (10 files):
- S0950268818003102sup001/C_quinque_occurrences.xlsx
- S0950268818003102sup001/Risk _Map_Aedesa_2015.tif
- S0950268818003102sup001/Risk_by_vector.tif
- S0950268818003102sup001/Risk_Map_Culexq.tif
- S0950268818003102sup001/SDM_Culexq.tif
- S0950268818003102sup001/Supplementary_data_Fig_1_to_9_R2.docx
- S0950268818003102sup001/Supplementary_data_table_4.docx
- S0950268818003102sup001/Supplementary_data_table_5.docx
- S0950268818003102sup001/Supplementary_data_table__1_and_2_R2.docx
- S0950268818003102sup001/Supplementary_data_table__3.docx
- S0950268818003102sup001/
