# Supplementary material for: Global spatial assessment of Aedes aegypti and Culex quinquefasciatus: a scenario of Zika virus exposure
Source: Epidemiol Infect. 2018 Nov 26;147:e52. doi: 10.1017/S0950268818003102 (PMC6518585; doi:10.1017/S0950268818003102)
Supplement: Supplementary file 1 [file S0950268818003102sup001.zip › S0950268818003102sup001/C_quinque_occurrences.xlsx]

## Sheet: C_quinque_occurrences
sp	lat	long
Culex quinquefasciatus	-23.6671	-48.0838
Culex quinquefasciatus	-16.2671	-40.5671
Culex quinquefasciatus	22.9644	116.316
Culex quinquefasciatus	23.0598	115.982
Culex quinquefasciatus	23.2544	116.238
Culex quinquefasciatus	23.2748	116.431
Culex quinquefasciatus	23.3203	116.443
Culex quinquefasciatus	23.3354	116.681
Culex quinquefasciatus	23.4691	116.101
Culex quinquefasciatus	23.8224	115.406
Culex quinquefasciatus	23.9	116.704
Culex quinquefasciatus	24.0916	116.876
Culex quinquefasciatus	4.14669	-73.6187
Culex quinquefasciatus	10.0136	-84.2179
Culex quinquefasciatus	-0.46999	-76.9688
Culex quinquefasciatus	15.4704	-88.8362
Culex quinquefasciatus	6.79681	-58.1682
Culex quinquefasciatus	12.0012	-83.7731
Culex quinquefasciatus	8.96797	-79.5331
Culex quinquefasciatus	18.4507	-66.1162
Culex quinquefasciatus	10.5851	-61.1984
Culex quinquefasciatus	-15.4667	141.75
Culex quinquefasciatus	-9.58333	143.767
Culex quinquefasciatus	-17.15	144.517
Culex quinquefasciatus	-19.5667	147.4
Culex quinquefasciatus	-27.4	152.883
Culex quinquefasciatus	-27.4167	153.05
Culex quinquefasciatus	-12.444	130.837
Culex quinquefasciatus	-29.2	150.733
Culex quinquefasciatus	-17.3167	123.633
Culex quinquefasciatus	-19.2667	146.817
Culex quinquefasciatus	-9.0833	143.2
Culex quinquefasciatus	-35.9167	145.65
Culex quinquefasciatus	-35.8167	145.567
Culex quinquefasciatus	-19.2667	146.817
Culex quinquefasciatus	-27.6	153.067
Culex quinquefasciatus	-12.452	130.828
Culex quinquefasciatus	-23.8833	151.233
Culex quinquefasciatus	-23.85	151.267
Culex quinquefasciatus	-27.3833	152.95
Culex quinquefasciatus	-10.1833	142.267
Culex quinquefasciatus	-34.7333	150.483
Culex quinquefasciatus	-33.7333	151
Culex quinquefasciatus	-27.9833	153.4
Culex quinquefasciatus	-35.8	145.567
Culex quinquefasciatus	-36.3903	145.355
Culex quinquefasciatus	-12.4333	130.75
Culex quinquefasciatus	-27.3167	153.017
Culex quinquefasciatus	-12.5833	132.867
Culex quinquefasciatus	-17.2667	145.483
Culex quinquefasciatus	-23.45	151.917
Culex quinquefasciatus	-15.4667	128.1
Culex quinquefasciatus	-15.7833	128.733
Culex quinquefasciatus	-10.5833	142.217
Culex quinquefasciatus	-10.8833	142.383
Culex quinquefasciatus	-26.0833	143.45
Culex quinquefasciatus	-20.85	144.2
Culex quinquefasciatus	-28.55	145.083
Culex quinquefasciatus	-35.6833	145.25
Culex quinquefasciatus	-23.55	145.283
Culex quinquefasciatus	-16.45	145.367
Culex quinquefasciatus	-16.9	145.733
Culex quinquefasciatus	-16.9833	145.75
Culex quinquefasciatus	-17.5333	146.017
Culex quinquefasciatus	-18.7167	146.3
Culex quinquefasciatus	-18.5333	146.333
Culex quinquefasciatus	-20.2667	148.833
Culex quinquefasciatus	-29.25	150.75
Culex quinquefasciatus	-24.8917	113.659
Culex quinquefasciatus	-27.5167	144.317
Culex quinquefasciatus	-17.9333	145.933
Culex quinquefasciatus	-21.1667	148.417
Culex quinquefasciatus	-27.5167	153.067
Culex quinquefasciatus	-10.8	142.467
Culex quinquefasciatus	-34.1667	142.067
Culex quinquefasciatus	-35.8333	145.4
Culex quinquefasciatus	-26.5833	148.783
Culex quinquefasciatus	-33.7	151.1
Culex quinquefasciatus	-33.9	151.267
Culex quinquefasciatus	-33.6167	151.317
Culex quinquefasciatus	-27.4667	153.017
Culex quinquefasciatus	-17.6667	141.067
Culex quinquefasciatus	-23.5167	148.167
Culex quinquefasciatus	-21.2	148.317
Culex quinquefasciatus	-33.7	151.117
Culex quinquefasciatus	-12.384	130.85
Culex quinquefasciatus	-12.4167	130.917
Culex quinquefasciatus	-27.499	153.404
Culex quinquefasciatus	-16.5	145.483
Culex quinquefasciatus	-31.95	115.85
Culex quinquefasciatus	-31.8833	116
Culex quinquefasciatus	-22.6833	117.783
Culex quinquefasciatus	-12.4333	130.917
Culex quinquefasciatus	-13.2333	131.1
Culex quinquefasciatus	-14.4667	132.267
Culex quinquefasciatus	-23.7	133.867
Culex quinquefasciatus	-14.7333	134.733
Culex quinquefasciatus	-20.7333	139.483
Culex quinquefasciatus	-21.35	139.85
Culex quinquefasciatus	-31.9667	141.45
Culex quinquefasciatus	-15.4667	141.733
Culex quinquefasciatus	-20.6667	141.75
Culex quinquefasciatus	-34.1833	142.167
Culex quinquefasciatus	-10.5833	142.217
Culex quinquefasciatus	-12.9667	143.517
Culex quinquefasciatus	-24.2667	144.433
Culex quinquefasciatus	-22.15	144.5
Culex quinquefasciatus	-15.4667	145.25
Culex quinquefasciatus	-36.389	145.357
Culex quinquefasciatus	-17	145.433
Culex quinquefasciatus	-28.0667	145.683
Culex quinquefasciatus	-16.9167	145.767
Culex quinquefasciatus	-36.3333	145.883
Culex quinquefasciatus	-30.0833	145.95
Culex quinquefasciatus	-17.6333	146.1
Culex quinquefasciatus	-18.65	146.167
Culex quinquefasciatus	-24.8833	146.25
Culex quinquefasciatus	-26.4	146.25
Culex quinquefasciatus	-18.6667	146.55
Culex quinquefasciatus	-21.2667	147.433
Culex quinquefasciatus	-26.4833	147.467
Culex quinquefasciatus	-31.617	147.733
Culex quinquefasciatus	-34.0167	147.783
Culex quinquefasciatus	-32.0333	147.967
Culex quinquefasciatus	-36.45	148.267
Culex quinquefasciatus	-20.4	148.583
Culex quinquefasciatus	-31.25	149.267
Culex quinquefasciatus	-35.65	149.817
Culex quinquefasciatus	-33.7167	150.233
Culex quinquefasciatus	-33.7167	150.317
Culex quinquefasciatus	-27.2833	150.45
Culex quinquefasciatus	-33.8667	150.583
Culex quinquefasciatus	-31.0833	150.933
Culex quinquefasciatus	-34.1333	151
Culex quinquefasciatus	-34.0833	151.017
Culex quinquefasciatus	-25.3667	151.117
Culex quinquefasciatus	-32.5667	151.167
Culex quinquefasciatus	-33.8833	151.183
Culex quinquefasciatus	-33.8833	151.217
Culex quinquefasciatus	-33.9833	151.233
Culex quinquefasciatus	-27.1833	151.25
Culex quinquefasciatus	-33.7167	151.3
Culex quinquefasciatus	-33.6167	151.3
Culex quinquefasciatus	-26.8333	151.55
Culex quinquefasciatus	-28.0333	152.117
Culex quinquefasciatus	-29.6833	152.933
Culex quinquefasciatus	-29.6833	152.933
Culex quinquefasciatus	-27.3667	152.967
Culex quinquefasciatus	-27.45	152.967
Culex quinquefasciatus	-27.3667	153.033
Culex quinquefasciatus	-27.2333	153.117
Culex quinquefasciatus	-28.9833	153.433
Culex quinquefasciatus	-28.5	153.5
Culex quinquefasciatus	-31.5167	159.067
Culex quinquefasciatus	-29	167.917
Culex quinquefasciatus	-29.0333	167.95
Culex quinquefasciatus	-12.467	130.849
Culex quinquefasciatus	-12.381	130.865
Culex quinquefasciatus	-18.2286	127.666
Culex quinquefasciatus	-36.1361	144.753
Culex quinquefasciatus	-18.8667	-159.75
Culex quinquefasciatus	-18	178
Culex quinquefasciatus	-18.1333	178.417
Culex quinquefasciatus	-9.76	-139
Culex quinquefasciatus	-17.75	-149.35
Culex quinquefasciatus	-17.5	-149.45
Culex quinquefasciatus	-17.535	-149.525
Culex quinquefasciatus	-6.58333	106.783
Culex quinquefasciatus	-7.333	108.2
Culex quinquefasciatus	1.47	102.13
Culex quinquefasciatus	-8.4667	140.333
Culex quinquefasciatus	5.35	115.217
Culex quinquefasciatus	3.35	101.25
Culex quinquefasciatus	-0.55	166.917
Culex quinquefasciatus	27.4333	85.0333
Culex quinquefasciatus	27.7	85.0333
Culex quinquefasciatus	-21.2833	165.617
Culex quinquefasciatus	-22.2667	166.45
Culex quinquefasciatus	-36.8667	174.767
Culex quinquefasciatus	-7.33333	146.717
Culex quinquefasciatus	-4.2	152.2
Culex quinquefasciatus	-4.5	154.25
Culex quinquefasciatus	-5.5	154.667
Culex quinquefasciatus	-9.5	147.183
Culex quinquefasciatus	-5.91667	144.667
Culex quinquefasciatus	-6.16667	143.583
Culex quinquefasciatus	-9.46667	147.15
Culex quinquefasciatus	-7.35	146.667
Culex quinquefasciatus	-2.567	150.8
Culex quinquefasciatus	-5.98333	141.117
Culex quinquefasciatus	-6.26667	142.867
Culex quinquefasciatus	-6.26667	142.867
Culex quinquefasciatus	-5.83333	142.917
Culex quinquefasciatus	-3.58333	143.667
Culex quinquefasciatus	-6	144.917
Culex quinquefasciatus	-4.16667	152.167
Culex quinquefasciatus	-4.75	155.333
Culex quinquefasciatus	-13.8333	-171.733
Culex quinquefasciatus	-13.45	-172.617
Culex quinquefasciatus	-9.4333	159.95
Culex quinquefasciatus	-33.3	26.5333
Culex quinquefasciatus	-15.5333	167.167
Culex quinquefasciatus	-16.6833	168.25
Culex quinquefasciatus	16.2175	-89.1
Culex quinquefasciatus	16.2508	-89.0833
Culex quinquefasciatus	16.2508	-88.8833
Culex quinquefasciatus	16.1175	-88.8
Culex quinquefasciatus	17.2508	-88.7666
Culex quinquefasciatus	17.3675	-88.5666
Culex quinquefasciatus	16.5342	-88.55
Culex quinquefasciatus	18.1008	-88.55
Culex quinquefasciatus	17.6341	-88.3833
Culex quinquefasciatus	16.9675	-88.2166
Culex quinquefasciatus	17.0133	-61.8382
Culex quinquefasciatus	17.119	-61.8357
Culex quinquefasciatus	17.1309	-61.8629
Culex quinquefasciatus	17.1272	-61.8366
Culex quinquefasciatus	17.127	-61.8121
Culex quinquefasciatus	17.1695	-61.8062
Culex quinquefasciatus	17.0974	-61.8405
Culex quinquefasciatus	17.0691	-61.7918
Culex quinquefasciatus	17.0349	-61.824
Culex quinquefasciatus	17.0935	-61.7879
Culex quinquefasciatus	17.118	-61.8178
Culex quinquefasciatus	17.0677	-61.867
Culex quinquefasciatus	17.0496	-61.7074
Culex quinquefasciatus	17.1565	-61.7593
Culex quinquefasciatus	17.0666	-61.8341
Culex quinquefasciatus	17.0514	-61.8633
Culex quinquefasciatus	17.0374	-61.7892
Culex quinquefasciatus	17.0156	-61.7687
Culex quinquefasciatus	17.0591	-61.7957
Culex quinquefasciatus	-22.3993	-63.5007
Culex quinquefasciatus	-34.2162	-58.9006
Culex quinquefasciatus	-34.8496	-58.5339
Culex quinquefasciatus	13.0777	-59.609
Culex quinquefasciatus	13.1412	-59.582
Culex quinquefasciatus	13.1687	-59.5455
Culex quinquefasciatus	13.1051	-59.5817
Culex quinquefasciatus	13.0874	-59.5446
Culex quinquefasciatus	13.0965	-59.5447
Culex quinquefasciatus	13.0781	-59.5722
Culex quinquefasciatus	13.2319	-59.5461
Culex quinquefasciatus	13.1955	-59.5734
Culex quinquefasciatus	13.2408	-59.5646
Culex quinquefasciatus	13.1772	-59.6009
Culex quinquefasciatus	13.0516	-59.5166
Culex quinquefasciatus	13.0515	-59.5258
Culex quinquefasciatus	13.2852	-59.6389
Culex quinquefasciatus	13.3214	-59.6301
Culex quinquefasciatus	13.231	-59.6383
Culex quinquefasciatus	13.195	-59.6287
Culex quinquefasciatus	13.1693	-59.4901
Culex quinquefasciatus	13.2676	-59.5926
Culex quinquefasciatus	13.2231	-59.5276
Culex quinquefasciatus	17.1857	-89.0027
Culex quinquefasciatus	17.1767	-89.0026
Culex quinquefasciatus	-1.45519	-48.4213
Culex quinquefasciatus	19.378	-81.4036
Culex quinquefasciatus	-33.4535	-70.6688
Culex quinquefasciatus	3.44968	-76.517
Culex quinquefasciatus	3.68302	-77.067
Culex quinquefasciatus	7.11636	-73.2504
Culex quinquefasciatus	4.63723	-74.0915
Culex quinquefasciatus	8.79835	-75.7022
Culex quinquefasciatus	8.97896	-75.839
Culex quinquefasciatus	5.19866	-74.7404
Culex quinquefasciatus	9.98996	-84.6739
Culex quinquefasciatus	9.93196	-84.1821
Culex quinquefasciatus	9.9059	-83.6898
Culex quinquefasciatus	10.0345	-83.1665
Culex quinquefasciatus	9.96329	-84.7379
Culex quinquefasciatus	9.96057	-84.737
Culex quinquefasciatus	8.64545	-82.9446
Culex quinquefasciatus	9.93086	-84.0546
Culex quinquefasciatus	10.4544	-84.0133
Culex quinquefasciatus	10.0789	-84.4817
Culex quinquefasciatus	10.0225	-84.8131
Culex quinquefasciatus	9.76032	-83.8162
Culex quinquefasciatus	10.0085	-83.2622
Culex quinquefasciatus	9.98278	-83.0432
Culex quinquefasciatus	9.14033	-83.3383
Culex quinquefasciatus	15.2823	-61.3883
Culex quinquefasciatus	15.2461	-61.3792
Culex quinquefasciatus	15.2371	-61.3793
Culex quinquefasciatus	15.3455	-61.3785
Culex quinquefasciatus	15.2458	-61.3327
Culex quinquefasciatus	15.2099	-61.3795
Culex quinquefasciatus	15.4183	-61.4431
Culex quinquefasciatus	15.5076	-61.2933
Culex quinquefasciatus	15.6038	-61.4744
Culex quinquefasciatus	15.554	-61.4701
Culex quinquefasciatus	15.2914	-61.3975
Culex quinquefasciatus	18.5171	-70.43
Culex quinquefasciatus	18.4563	-69.3073
Culex quinquefasciatus	19.2158	-70.5178
Culex quinquefasciatus	19.3764	-69.8461
Culex quinquefasciatus	19.2054	-69.3439
Culex quinquefasciatus	18.462	-69.9978
Culex quinquefasciatus	18.4533	-69.9343
Culex quinquefasciatus	19.5487	-71.7118
Culex quinquefasciatus	18.4542	-69.9362
Culex quinquefasciatus	18.4276	-70.0099
Culex quinquefasciatus	18.4697	-69.9041
Culex quinquefasciatus	-1.93666	-79.9689
Culex quinquefasciatus	-2.16519	-79.8872
Culex quinquefasciatus	13.3231	-88.2464
Culex quinquefasciatus	4.94677	-52.3179
Culex quinquefasciatus	4.93011	-52.3346
Culex quinquefasciatus	3.63007	-54.0347
Culex quinquefasciatus	12.0437	-61.7546
Culex quinquefasciatus	12.129	-61.6302
Culex quinquefasciatus	12.1471	-61.6392
Culex quinquefasciatus	12.2195	-61.6481
Culex quinquefasciatus	12.048	-61.7041
Culex quinquefasciatus	12.0887	-61.7176
Culex quinquefasciatus	12.0798	-61.7498
Culex quinquefasciatus	12.0527	-61.7546
Culex quinquefasciatus	16.2775	-61.5301
Culex quinquefasciatus	16.0517	-61.5598
Culex quinquefasciatus	14.5325	-91.4223
Culex quinquefasciatus	14.6061	-90.5309
Culex quinquefasciatus	14.3002	-91.906
Culex quinquefasciatus	14.6331	-90.5214
Culex quinquefasciatus	6.51347	-57.7848
Culex quinquefasciatus	18.5281	-72.3304
Culex quinquefasciatus	15.3767	-87.9317
Culex quinquefasciatus	16.0175	-86.0166
Culex quinquefasciatus	17.9504	-76.874
Culex quinquefasciatus	25.6729	-100.395
Culex quinquefasciatus	18.884	-96.7169
Culex quinquefasciatus	25.567	-103.5
Culex quinquefasciatus	25.6926	-100.216
Culex quinquefasciatus	18.884	-96.9336
Culex quinquefasciatus	25.4223	-100.144
Culex quinquefasciatus	22.7338	-98.9503
Culex quinquefasciatus	22.2172	-97.8503
Culex quinquefasciatus	18.834	-96.9503
Culex quinquefasciatus	18.834	-96.9169
Culex quinquefasciatus	19.2673	-99.1003
Culex quinquefasciatus	19.4007	-99.1503
Culex quinquefasciatus	17.0508	-96.7169
Culex quinquefasciatus	18.684	-103.284
Culex quinquefasciatus	16.1675	-95.2002
Culex quinquefasciatus	16.8841	-95.0336
Culex quinquefasciatus	16.7223	-62.2302
Culex quinquefasciatus	16.7403	-62.2198
Culex quinquefasciatus	16.7421	-62.2161
Culex quinquefasciatus	16.7313	-62.2161
Culex quinquefasciatus	16.7476	-62.2245
Culex quinquefasciatus	16.7096	-62.2115
Culex quinquefasciatus	16.7177	-62.2208
Culex quinquefasciatus	16.7782	-62.1924
Culex quinquefasciatus	16.7963	-62.1914
Culex quinquefasciatus	16.7845	-62.1859
Culex quinquefasciatus	16.7855	-62.2009
Culex quinquefasciatus	16.7945	-62.1952
Culex quinquefasciatus	16.7845	-62.1915
Culex quinquefasciatus	16.7818	-62.1915
Culex quinquefasciatus	16.7891	-62.199
Culex quinquefasciatus	16.7376	-62.2114
Culex quinquefasciatus	16.7356	-62.1757
Culex quinquefasciatus	16.7573	-62.1597
Culex quinquefasciatus	16.706	-62.219
Culex quinquefasciatus	17.1418	-62.5594
Culex quinquefasciatus	17.1319	-62.5745
Culex quinquefasciatus	17.1301	-62.5858
Culex quinquefasciatus	17.1338	-62.6309
Culex quinquefasciatus	17.1754	-62.6252
Culex quinquefasciatus	11.4338	-85.8357
Culex quinquefasciatus	12.1957	-86.7609
Culex quinquefasciatus	12.0509	-86.7059
Culex quinquefasciatus	12.0102	-83.7732
Culex quinquefasciatus	9.16256	-79.4162
Culex quinquefasciatus	8.54045	-79.9367
Culex quinquefasciatus	8.60362	-79.8911
Culex quinquefasciatus	8.60365	-79.9002
Culex quinquefasciatus	8.65811	-79.9727
Culex quinquefasciatus	8.68536	-80.0181
Culex quinquefasciatus	7.55056	-78.0673
Culex quinquefasciatus	9.34486	-82.2109
Culex quinquefasciatus	8.96605	-79.5644
Culex quinquefasciatus	8.9731	-79.5171
Culex quinquefasciatus	8.7825	-82.6545
Culex quinquefasciatus	-25.2673	-57.6666
Culex quinquefasciatus	-25.3163	-57.3874
Culex quinquefasciatus	-25.3171	-57.6005
Culex quinquefasciatus	-5.66707	-78.5339
Culex quinquefasciatus	-7.2291	-79.4354
Culex quinquefasciatus	5.83018	-55.168
Culex quinquefasciatus	5.44684	-55.2013
Culex quinquefasciatus	10.2469	-67.6019
Culex quinquefasciatus	10.4565	-66.919
Culex quinquefasciatus	10.4295	-66.9283
Culex quinquefasciatus	10.4114	-66.9376
Culex quinquefasciatus	10.4739	-66.8093
Culex quinquefasciatus	10.2518	-67.4862
Culex quinquefasciatus	10.2246	-67.4864
Culex quinquefasciatus	10.3846	-66.9834
Culex quinquefasciatus	10.4784	-67.6222
Culex quinquefasciatus	10.2802	-67.7186
Culex quinquefasciatus	10.4526	-67.9786
Culex quinquefasciatus	10.5107	-66.9186
Culex quinquefasciatus	10.1802	-67.4519
Culex quinquefasciatus	10.4045	-67.2937
Culex quinquefasciatus	10.4969	-66.9185
Culex quinquefasciatus	10.4468	-67.8519
Culex quinquefasciatus	18.3626	-64.7504
Culex quinquefasciatus	17.7302	-64.7441
Culex quinquefasciatus	17.7395	-64.7159
Culex quinquefasciatus	17.7108	-64.8853
Culex quinquefasciatus	17.7213	-64.7252
Culex quinquefasciatus	18.3162	-64.8823
Culex quinquefasciatus	10.4547	-84.7278
Culex quinquefasciatus	9.67567	-83.026
Culex quinquefasciatus	9.07085	-83.0384
Culex quinquefasciatus	9.62757	-85.1545
Culex quinquefasciatus	9.62519	-82.8329
Culex quinquefasciatus	10.0092	-84.2685
Culex quinquefasciatus	9.04776	-82.9916
Culex quinquefasciatus	9.96394	-84.0724
Culex quinquefasciatus	10.215	-83.8492
Culex quinquefasciatus	8.58046	-83.7006
Culex quinquefasciatus	9.45649	-83.9439
Culex quinquefasciatus	9.96536	-84.1526
Culex quinquefasciatus	8.96423	-83.4596
Culex quinquefasciatus	10.2151	-83.896
Culex quinquefasciatus	10.2186	-83.7915
Culex quinquefasciatus	9.81777	-84.8979
Culex quinquefasciatus	10.0261	-85.1995
Culex quinquefasciatus	10.1155	-85.2708
Culex quinquefasciatus	10.1018	-85.3721
Culex quinquefasciatus	10.137	-85.4481
Culex quinquefasciatus	10.2629	-85.5824
Culex quinquefasciatus	10.4047	-85.5877
Culex quinquefasciatus	10.4413	-85.5594
Culex quinquefasciatus	10.5461	-85.5905
Culex quinquefasciatus	10.6289	-85.4464
Culex quinquefasciatus	10.5188	-85.2418
Culex quinquefasciatus	8.66715	-83.0278
Culex quinquefasciatus	8.65073	-82.9424
Culex quinquefasciatus	8.67988	-83.0682
Culex quinquefasciatus	16.7808	98.8748
Culex quinquefasciatus	12.4747	102.057
Culex quinquefasciatus	9.50028	99.9626
Culex quinquefasciatus	9.56368	99.9263
Culex quinquefasciatus	14.041	100.557
Culex quinquefasciatus	18.9028	99.8988
Culex quinquefasciatus	18.7091	99.9575
Culex quinquefasciatus	8.29853	80.1512
Culex quinquefasciatus	6.51267	80.2528
Culex quinquefasciatus	6.976	80.7737
Culex quinquefasciatus	8.07489	79.9275
Culex quinquefasciatus	-7.13028	106.688
Culex quinquefasciatus	-6.95778	106.771
Culex quinquefasciatus	-6.80972	106.664
Culex quinquefasciatus	-6.97694	106.806
Culex quinquefasciatus	-7.24889	106.649
Culex quinquefasciatus	-7.05722	106.547
Culex quinquefasciatus	-6.92583	106.463
Culex quinquefasciatus	-7.05694	106.546
Culex quinquefasciatus	-7.32944	106.477
Culex quinquefasciatus	-6.96056	106.428
Culex quinquefasciatus	-6.95611	106.398
Culex quinquefasciatus	-6.93778	106.796
Culex quinquefasciatus	-7.41361	106.697
Culex quinquefasciatus	-7.04806	106.558
Culex quinquefasciatus	-7.4075	106.702
Culex quinquefasciatus	-6.93278	106.516
Culex quinquefasciatus	-6.81028	106.656
Culex quinquefasciatus	-6.78028	106.599
Culex quinquefasciatus	-7.10722	106.838
Culex quinquefasciatus	-7.12667	106.735
Culex quinquefasciatus	-6.9625	106.769
Culex quinquefasciatus	-6.97194	106.711
Culex quinquefasciatus	-7.14667	106.513
Culex quinquefasciatus	-7.17667	106.779
Culex quinquefasciatus	-7.34611	106.462
Culex quinquefasciatus	-7.26222	106.91
Culex quinquefasciatus	-7.25056	106.646
Culex quinquefasciatus	-7.12611	106.687
Culex quinquefasciatus	-6.99528	106.545
Culex quinquefasciatus	-7.06972	106.888
Culex quinquefasciatus	-18.2104	-58.1682
Culex quinquefasciatus	-18.2078	-58.1699
Culex quinquefasciatus	15.4129	-93.0699
Culex quinquefasciatus	15.4639	-93.0126
Culex quinquefasciatus	20.0353	-155.828
Culex quinquefasciatus	20.0732	-155.858
Culex quinquefasciatus	20.0737	-155.857
Culex quinquefasciatus	20.0709	-155.845
Culex quinquefasciatus	19.9186	-155.744
Culex quinquefasciatus	20.0733	-155.857
Culex quinquefasciatus	20.0195	-155.674
Culex quinquefasciatus	20.0735	-155.857
Culex quinquefasciatus	20.0733	-155.857
Culex quinquefasciatus	20.0736	-155.857
Culex quinquefasciatus	20.0735	-155.857
Culex quinquefasciatus	20.0736	-155.857
Culex quinquefasciatus	20.0733	-155.857
Culex quinquefasciatus	20.0735	-155.857
Culex quinquefasciatus	20.0736	-155.857
Culex quinquefasciatus	20.0734	-155.857
Culex quinquefasciatus	20.0736	-155.857
Culex quinquefasciatus	19.9448	-155.787
Culex quinquefasciatus	20.0732	-155.857
Culex quinquefasciatus	20.0734	-155.857
Culex quinquefasciatus	20.0734	-155.857
Culex quinquefasciatus	20.0735	-155.857
Culex quinquefasciatus	20.0395	-155.638
Culex quinquefasciatus	20.0398	-155.638
Culex quinquefasciatus	20.8736	-156.456
Culex quinquefasciatus	20.0405	-155.638
Culex quinquefasciatus	20.045	-155.835
Culex quinquefasciatus	20.0385	-155.829
Culex quinquefasciatus	20.0454	-155.834
Culex quinquefasciatus	20.0188	-155.751
Culex quinquefasciatus	20.1331	-155.719
Culex quinquefasciatus	20.0404	-155.638
Culex quinquefasciatus	20.0187	-155.751
Culex quinquefasciatus	20.0187	-155.751
Culex quinquefasciatus	20.8794	-156.505
Culex quinquefasciatus	20.0178	-155.669
Culex quinquefasciatus	20.0175	-155.669
Culex quinquefasciatus	21.2999	-157.9
Culex quinquefasciatus	21.3069	-157.862
Culex quinquefasciatus	20.6493	-156.398
Culex quinquefasciatus	20.0732	-155.858
Culex quinquefasciatus	20.0732	-155.857
Culex quinquefasciatus	19.4711	-155.92
Culex quinquefasciatus	20.0188	-155.751
Culex quinquefasciatus	20.7056	-156.355
Culex quinquefasciatus	20.8831	-156.536
Culex quinquefasciatus	20.8925	-156.498
Culex quinquefasciatus	20.8832	-156.529
Culex quinquefasciatus	20.9935	-156.667
Culex quinquefasciatus	20.881	-156.455
Culex quinquefasciatus	20.7682	-156.309
Culex quinquefasciatus	20.8558	-156.309
Culex quinquefasciatus	20.6529	-156.057
Culex quinquefasciatus	20.9339	-156.515
Culex quinquefasciatus	20.0402	-155.639
Culex quinquefasciatus	19.9458	-155.788
Culex quinquefasciatus	20.0269	-155.707
Culex quinquefasciatus	-33.9675	151.097
Culex quinquefasciatus	-33.9839	151.095
Culex quinquefasciatus	19.2025	-100.585
Culex quinquefasciatus	21.0363	-104.412
Culex quinquefasciatus	22.8263	-105.777
Culex quinquefasciatus	23.9749	-106.707
Culex quinquefasciatus	18.3554	-102.299
Culex quinquefasciatus	14.8917	-92.5583
Culex quinquefasciatus	24.763	-107.683
Culex quinquefasciatus	25.4516	-108.079
Culex quinquefasciatus	21.4295	-104.565
Culex quinquefasciatus	15.025	-92.1083
Culex quinquefasciatus	26.7172	-108.324
Culex quinquefasciatus	24.8032	-107.387
Culex quinquefasciatus	19.7709	-103.47
Culex quinquefasciatus	23.5617	-105.832
Culex quinquefasciatus	18.0061	-92.8083
Culex quinquefasciatus	23.5372	-106.223
Culex quinquefasciatus	25.9428	-109.05
Culex quinquefasciatus	14.917	-92.2592
Culex quinquefasciatus	26.4096	-108.615
Culex quinquefasciatus	23.2194	-106.381
Culex quinquefasciatus	20.7036	-103.984
Culex quinquefasciatus	24.4424	-107.095
Culex quinquefasciatus	23.923	-106.889
Culex quinquefasciatus	25.4917	-107.919
Culex quinquefasciatus	26.4099	-108.613
Culex quinquefasciatus	25.0891	-107.69
Culex quinquefasciatus	20.6306	-103.244
Culex quinquefasciatus	25.8234	-108.217
Culex quinquefasciatus	19.891	-100.429
Culex quinquefasciatus	24.3419	-107.362
Culex quinquefasciatus	25.9739	-109.303
Culex quinquefasciatus	25.4919	-108.162
Culex quinquefasciatus	26.3456	-109.022
Culex quinquefasciatus	18.0011	-92.9519
Culex quinquefasciatus	25.9196	-108.986
Culex quinquefasciatus	14.925	-92.275
Culex quinquefasciatus	25.569	-108.469
Culex quinquefasciatus	15.1953	-92.8833
Culex quinquefasciatus	15.1986	-92.6861
Culex quinquefasciatus	22.5349	-105.736
Culex quinquefasciatus	23.9401	-106.425
Culex quinquefasciatus	21.0473	-104.489
Culex quinquefasciatus	26.493	-100.214
Culex quinquefasciatus	24.356	-98.0214
Culex quinquefasciatus	25.7799	-100.045
Culex quinquefasciatus	26.3915	-98.9789
Culex quinquefasciatus	25.3859	-99.9267
Culex quinquefasciatus	24.4425	-100.358
Culex quinquefasciatus	25.7068	-100.352
Culex quinquefasciatus	25.2854	-100.006
Culex quinquefasciatus	25.6586	-100.176
Culex quinquefasciatus	26.547	-100.584
Culex quinquefasciatus	24.4803	-99.4836
Culex quinquefasciatus	25.1278	-98.0119
Culex quinquefasciatus	24.8547	-98.1142
Culex quinquefasciatus	24.6713	-99.5931
Culex quinquefasciatus	27.4798	-99.5484
Culex quinquefasciatus	25.8374	-97.7204
Culex quinquefasciatus	26.4831	-100.221
Culex quinquefasciatus	23.3742	-98.7025
Culex quinquefasciatus	26.4814	-100.222
Culex quinquefasciatus	25.7055	-100.001
Culex quinquefasciatus	24.6719	-99.5933
Culex quinquefasciatus	24.5949	-100.637
Culex quinquefasciatus	25.7081	-100.353
Culex quinquefasciatus	26.5314	-100.514
Culex quinquefasciatus	24.5949	-100.637
Culex quinquefasciatus	23.7441	-99.982
Culex quinquefasciatus	23.3682	-100.085
Culex quinquefasciatus	24.6782	-98.634
Culex quinquefasciatus	24.5442	-100.601
Culex quinquefasciatus	25.7847	-100.051
Culex quinquefasciatus	26.7198	-100.531
Culex quinquefasciatus	25.7811	-100.05
Culex quinquefasciatus	26.0606	-98.2435
Culex quinquefasciatus	25.4349	-100.034
Culex quinquefasciatus	27.4798	-99.5484
Culex quinquefasciatus	25.3849	-99.9262
Culex quinquefasciatus	25.8825	-100.346
Culex quinquefasciatus	25.387	-99.9271
Culex quinquefasciatus	26.0039	-98.0905
Culex quinquefasciatus	27.0212	-100.513
Culex quinquefasciatus	26.02	-100.537
Culex quinquefasciatus	25.863	-97.4972
Culex quinquefasciatus	24.8425	-99.5744
Culex quinquefasciatus	25.9933	-100.526
Culex quinquefasciatus	23.42	-98.9794
Culex quinquefasciatus	25.0304	-100.557
Culex quinquefasciatus	25.7772	-100.089
Culex quinquefasciatus	26.4772	-100.23
Culex quinquefasciatus	26.4929	-100.184
Culex quinquefasciatus	24.8547	-98.1142
Culex quinquefasciatus	23.4961	-98.9781
Culex quinquefasciatus	27.2278	-100.158
Culex quinquefasciatus	24.5259	-100.574
Culex quinquefasciatus	25.707	-100.351
Culex quinquefasciatus	24.5253	-100.576
Culex quinquefasciatus	25.9942	-100.538
Culex quinquefasciatus	25.7804	-100.048
Culex quinquefasciatus	25.7851	-100.292
Culex quinquefasciatus	25.7255	-100.314
Culex quinquefasciatus	23.6404	-100.198
Culex quinquefasciatus	25.7804	-100.135
Culex quinquefasciatus	25.5619	-100.123
Culex quinquefasciatus	23.3772	-99.8851
Culex quinquefasciatus	25.8366	-100.143
Culex quinquefasciatus	24.8572	-99.5853
Culex quinquefasciatus	20.9322	-101.279
Culex quinquefasciatus	21.3303	-100.804
Culex quinquefasciatus	20.9636	-100.453
Culex quinquefasciatus	21.1306	-100.354
Culex quinquefasciatus	20.8611	-100.656
Culex quinquefasciatus	21.0883	-101.397
Culex quinquefasciatus	21.3275	-100.831
Culex quinquefasciatus	21.2433	-99.9517
Culex quinquefasciatus	20.0386	-100.418
Culex quinquefasciatus	20.5664	-101.591
Culex quinquefasciatus	21.0764	-100.299
Culex quinquefasciatus	21.2611	-101.581
Culex quinquefasciatus	21.1497	-100.342
Culex quinquefasciatus	20.1469	-101.126
Culex quinquefasciatus	20.9094	-101.268
Culex quinquefasciatus	20.7558	-101.403
Culex quinquefasciatus	21.1922	-99.8103
Culex quinquefasciatus	21.1531	-100.897
Culex quinquefasciatus	21.0764	-100.312
Culex quinquefasciatus	21.2308	-100.251
Culex quinquefasciatus	20.7247	-101.372
Culex quinquefasciatus	20.6317	-101.22
Culex quinquefasciatus	20.4311	-101.722
Culex quinquefasciatus	20.0403	-100.649
Culex quinquefasciatus	20.9786	-100.57
Culex quinquefasciatus	21.5169	-101.537
Culex quinquefasciatus	21.1322	-100.448
Culex quinquefasciatus	21.1281	-100.153
Culex quinquefasciatus	21.1586	-100.362
Culex quinquefasciatus	21.0764	-100.185
Culex quinquefasciatus	21.0433	-100.817
Culex quinquefasciatus	21.0311	-100.602
Culex quinquefasciatus	21.1825	-100.898
Culex quinquefasciatus	20.3078	-101.3
Culex quinquefasciatus	20.9267	-101.219
Culex quinquefasciatus	21.2297	-100.759
Culex quinquefasciatus	21.1156	-100.322
Culex quinquefasciatus	21.0672	-101.639
Culex quinquefasciatus	21.3675	-100.067
Culex quinquefasciatus	20.8489	-100.811
Culex quinquefasciatus	21.0728	-100.399
Culex quinquefasciatus	21.3808	-101.294
Culex quinquefasciatus	21.3108	-100.946
Culex quinquefasciatus	20.355	-101.142
Culex quinquefasciatus	21.3181	-100.09
Culex quinquefasciatus	20.2156	-100.841
Culex quinquefasciatus	21.5861	-101.153
Culex quinquefasciatus	21.3481	-100.027
Culex quinquefasciatus	20.5453	-101.452
Culex quinquefasciatus	21.0817	-100.621
Culex quinquefasciatus	21.1822	-100.368
Culex quinquefasciatus	20.8811	-101.21
Culex quinquefasciatus	21.1269	-100.955
Culex quinquefasciatus	21.4736	-100.781
Culex quinquefasciatus	21.0494	-100.344
Culex quinquefasciatus	20.9911	-101.226
Culex quinquefasciatus	20.3181	-101.078
Culex quinquefasciatus	21.0486	-100.551
Culex quinquefasciatus	20.1442	-100.763
Culex quinquefasciatus	21.4625	-100.498
Culex quinquefasciatus	20.8833	-101.437
Culex quinquefasciatus	21.2092	-99.86
Culex quinquefasciatus	20.6178	-101.062
Culex quinquefasciatus	21.0206	-101.016
Culex quinquefasciatus	20.7283	-101.344
Culex quinquefasciatus	21.1258	-100.362
Culex quinquefasciatus	21.1214	-100.736
Culex quinquefasciatus	21.3458	-100.704
Culex quinquefasciatus	21.1678	-100.425
Culex quinquefasciatus	20.81	-101.582
Culex quinquefasciatus	20.3189	-101.442
Culex quinquefasciatus	21.0525	-100.742
Culex quinquefasciatus	20.5931	-101.127
Culex quinquefasciatus	21.6042	-100.219
Culex quinquefasciatus	20.4556	-100.622
Culex quinquefasciatus	20.9353	-100.809
Culex quinquefasciatus	20.3383	-101.034
Culex quinquefasciatus	21.0853	-100.153
Culex quinquefasciatus	21.16	-100.396
Culex quinquefasciatus	20.4997	-101.948
Culex quinquefasciatus	20.4394	-101.551
Culex quinquefasciatus	20.8581	-101.317
Culex quinquefasciatus	20.9361	-101.289
Culex quinquefasciatus	20.3106	-101.181
Culex quinquefasciatus	21.1419	-100.406
Culex quinquefasciatus	19.9711	-100.996
Culex quinquefasciatus	21.0847	-100.232
Culex quinquefasciatus	20.04	-100.785
Culex quinquefasciatus	20.1039	-100.685
Culex quinquefasciatus	21.23	-100.89
Culex quinquefasciatus	21.3233	-99.9461
Culex quinquefasciatus	20.1733	-100.991
Culex quinquefasciatus	20.8606	-101.977
Culex quinquefasciatus	21.1211	-100.052
Culex quinquefasciatus	20.4383	-101.311
Culex quinquefasciatus	20.0489	-101.238
Culex quinquefasciatus	20.2275	-101.828
Culex quinquefasciatus	21.4386	-100.799
Culex quinquefasciatus	21.3308	-101.209
Culex quinquefasciatus	20.8558	-100.619
Culex quinquefasciatus	20.2478	-100.966
Culex quinquefasciatus	21.2003	-100.238
Culex quinquefasciatus	21.0611	-100.497
Culex quinquefasciatus	21.2142	-100.205
Culex quinquefasciatus	21.1319	-100.074
Culex quinquefasciatus	21.0936	-100.729
Culex quinquefasciatus	21.1442	-100.298
Culex quinquefasciatus	21.2764	-101.585
Culex quinquefasciatus	21.14	-100.068
Culex quinquefasciatus	20.9378	-100.433
Culex quinquefasciatus	21.0594	-100.586
Culex quinquefasciatus	21.0517	-100.726
Culex quinquefasciatus	20.9692	-100.843
Culex quinquefasciatus	21.0131	-101.69
Culex quinquefasciatus	20.4525	-101.777
Culex quinquefasciatus	21.2678	-99.7183
Culex quinquefasciatus	20.3894	-100.516
Culex quinquefasciatus	20.3472	-102.016
Culex quinquefasciatus	21.3297	-100.919
Culex quinquefasciatus	21.1789	-100.345
Culex quinquefasciatus	20.9297	-100.605
Culex quinquefasciatus	21.0725	-100.222
Culex quinquefasciatus	20.8686	-100.704
Culex quinquefasciatus	20.9208	-101.216
Culex quinquefasciatus	20.4739	-101.097
Culex quinquefasciatus	21.2736	-100.281
Culex quinquefasciatus	21.2942	-101.033
Culex quinquefasciatus	21.1844	-100.141
Culex quinquefasciatus	20.9228	-100.573
Culex quinquefasciatus	21.53	-101.22
Culex quinquefasciatus	20.9944	-100.535
Culex quinquefasciatus	21.3092	-100.675
Culex quinquefasciatus	20.1103	-100.643
Culex quinquefasciatus	21.0386	-101.442
Culex quinquefasciatus	20.8972	-100.409
Culex quinquefasciatus	20.9953	-100.361
Culex quinquefasciatus	20.04	-100.675
Culex quinquefasciatus	21.0419	-100.387
Culex quinquefasciatus	21.1908	-100.346
Culex quinquefasciatus	20.1381	-100.572
Culex quinquefasciatus	20.0033	-100.737
Culex quinquefasciatus	21.6808	-101.014
Culex quinquefasciatus	21.0633	-100.227
Culex quinquefasciatus	21.0361	-100.611
Culex quinquefasciatus	21.2906	-100.489
Culex quinquefasciatus	20.5703	-101.197
Culex quinquefasciatus	21.0408	-101.58
Culex quinquefasciatus	20.9517	-100.388
Culex quinquefasciatus	20.8914	-101.93
Culex quinquefasciatus	21.0681	-100.534
Culex quinquefasciatus	21.5786	-101.339
Culex quinquefasciatus	21.2167	-100.696
Culex quinquefasciatus	20.9392	-100.737
Culex quinquefasciatus	20.8397	-101.327
Culex quinquefasciatus	21.2844	-100.741
Culex quinquefasciatus	21.1592	-100.396
Culex quinquefasciatus	21.4314	-100.748
Culex quinquefasciatus	20.3903	-101.922
Culex quinquefasciatus	21.3433	-101.367
Culex quinquefasciatus	20.2589	-101.188
Culex quinquefasciatus	21.1281	-101.058
Culex quinquefasciatus	20.8153	-101.594
Culex quinquefasciatus	21.1294	-101.307
Culex quinquefasciatus	21.0981	-101.58
Culex quinquefasciatus	20.3244	-101.181
Culex quinquefasciatus	20.8417	-100.644
Culex quinquefasciatus	21.0942	-100.629
Culex quinquefasciatus	20.3417	-101.209
Culex quinquefasciatus	21.0358	-100.374
Culex quinquefasciatus	21.0564	-100.727
Culex quinquefasciatus	21.3558	-101.155
Culex quinquefasciatus	20.7408	-101.335
Culex quinquefasciatus	20.9358	-100.078
Culex quinquefasciatus	21.2867	-99.8383
Culex quinquefasciatus	20.3622	-101.689
Culex quinquefasciatus	21.2783	-100.86
Culex quinquefasciatus	21.075	-100.937
Culex quinquefasciatus	20.9956	-100.937
Culex quinquefasciatus	20.1389	-101.18
Culex quinquefasciatus	20.5686	-101.438
Culex quinquefasciatus	21.6142	-101.064
Culex quinquefasciatus	21.2614	-99.7755
Culex quinquefasciatus	21.3486	-99.9597
Culex quinquefasciatus	21.3242	-100.737
Culex quinquefasciatus	20.2886	-100.758
Culex quinquefasciatus	20.8369	-101.746
Culex quinquefasciatus	21.7353	-101.049
Culex quinquefasciatus	21.1308	-100.079
Culex quinquefasciatus	21.0597	-100.655
Culex quinquefasciatus	20.0444	-100.755
Culex quinquefasciatus	20.9989	-100.387
Culex quinquefasciatus	20.7794	-100.565
Culex quinquefasciatus	21.3422	-100.743
Culex quinquefasciatus	20.6758	-101.896
Culex quinquefasciatus	21.2842	-100.729
Culex quinquefasciatus	21.1658	-100.302
Culex quinquefasciatus	20.2828	-101.095
Culex quinquefasciatus	21.0861	-101.021
Culex quinquefasciatus	21.0869	-100.161
Culex quinquefasciatus	21.1519	-100.075
Culex quinquefasciatus	20.7822	-101.644
Culex quinquefasciatus	21.135	-100.078
Culex quinquefasciatus	21.4256	-100.711
Culex quinquefasciatus	21.0606	-100.414
Culex quinquefasciatus	20.6411	-101.331
Culex quinquefasciatus	20.2975	-101.892
Culex quinquefasciatus	21.4297	-101.155
Culex quinquefasciatus	20.4511	-101.529
Culex quinquefasciatus	21.5144	-100.526
Culex quinquefasciatus	21.2956	-100.856
Culex quinquefasciatus	20.7203	-101.085
Culex quinquefasciatus	20.9406	-100.391
Culex quinquefasciatus	20.9678	-101.302
Culex quinquefasciatus	21.2181	-101.269
Culex quinquefasciatus	20.8983	-101.191
Culex quinquefasciatus	20.23	-100.928
Culex quinquefasciatus	20.9317	-101.141
Culex quinquefasciatus	21.1486	-101.762
Culex quinquefasciatus	20.3303	-101.793
Culex quinquefasciatus	20.5422	-101.484
Culex quinquefasciatus	20.8967	-100.856
Culex quinquefasciatus	20.3956	-101.659
Culex quinquefasciatus	20.6778	-101.126
Culex quinquefasciatus	21.2406	-100.319
Culex quinquefasciatus	21.0511	-101.335
Culex quinquefasciatus	20.9669	-100.873
Culex quinquefasciatus	21.1731	-100.108
Culex quinquefasciatus	20.6742	-101.347
Culex quinquefasciatus	21.5456	-100.159
Culex quinquefasciatus	21.2483	-100.274
Culex quinquefasciatus	20.6494	-101.214
Culex quinquefasciatus	21.0942	-100.279
Culex quinquefasciatus	21.4294	-100.765
Culex quinquefasciatus	20.8597	-101.245
Culex quinquefasciatus	21.1019	-100.48
Culex quinquefasciatus	21.0183	-101.858
Culex quinquefasciatus	21.2222	-99.9244
Culex quinquefasciatus	20.8761	-101.484
Culex quinquefasciatus	20.9344	-100.395
Culex quinquefasciatus	20.0853	-100.782
Culex quinquefasciatus	21.3167	-100.975
Culex quinquefasciatus	20.7614	-100.615
Culex quinquefasciatus	20.7539	-101.516
Culex quinquefasciatus	20.3075	-100.615
Culex quinquefasciatus	21.405	-100.608
Culex quinquefasciatus	20.8889	-101.252
Culex quinquefasciatus	21.2936	-101.357
Culex quinquefasciatus	21.8008	-101.357
Culex quinquefasciatus	20.9053	-100.63
Culex quinquefasciatus	21.1856	-99.8731
Culex quinquefasciatus	20.2567	-101.658
Culex quinquefasciatus	21.2431	-100.777
Culex quinquefasciatus	21.0892	-100.31
Culex quinquefasciatus	20.3025	-101.389
Culex quinquefasciatus	21.0794	-100.331
Culex quinquefasciatus	21.1225	-100.951
Culex quinquefasciatus	20.8961	-100.647
Culex quinquefasciatus	21.12	-101.072
Culex quinquefasciatus	20.86	-100.853
Culex quinquefasciatus	20.4494	-101.108
Culex quinquefasciatus	21.1497	-101.623
Culex quinquefasciatus	21.1019	-101.398
Culex quinquefasciatus	20.1981	-100.987
Culex quinquefasciatus	20.1972	-101.061
Culex quinquefasciatus	21.4278	-99.7856
Culex quinquefasciatus	21.0567	-100.155
Culex quinquefasciatus	21.1119	-101.278
Culex quinquefasciatus	21.2333	-100.233
Culex quinquefasciatus	21.2381	-100.76
Culex quinquefasciatus	20.9322	-101.656
Culex quinquefasciatus	21.1414	-100.056
Culex quinquefasciatus	20.3389	-100.783
Culex quinquefasciatus	21.1339	-100.305
Culex quinquefasciatus	20.2133	-101.201
Culex quinquefasciatus	21.4808	-101.214
Culex quinquefasciatus	19.9789	-100.827
Culex quinquefasciatus	20.2544	-100.883
Culex quinquefasciatus	21.1778	-99.8344
Culex quinquefasciatus	21.3753	-100.64
Culex quinquefasciatus	20.9764	-101.449
Culex quinquefasciatus	19.9897	-100.796
Culex quinquefasciatus	20.9892	-100.138
Culex quinquefasciatus	20.2911	-101.078
Culex quinquefasciatus	21.3261	-100.536
Culex quinquefasciatus	20.9658	-101.294
Culex quinquefasciatus	20.0261	-100.789
Culex quinquefasciatus	20.4736	-101.136
Culex quinquefasciatus	21.1828	-101.639
Culex quinquefasciatus	21.1392	-100.931
Culex quinquefasciatus	20.4664	-101.144
Culex quinquefasciatus	20.3481	-101.324
Culex quinquefasciatus	21.0033	-101.186
Culex quinquefasciatus	21.6044	-101.151
Culex quinquefasciatus	20.8703	-101.517
Culex quinquefasciatus	21.0483	-101.272
Culex quinquefasciatus	20.5347	-101.324
Culex quinquefasciatus	20.9031	-100.82
Culex quinquefasciatus	19.9686	-100.917
Culex quinquefasciatus	20.8997	-101.282
Culex quinquefasciatus	21.3053	-100.795
Culex quinquefasciatus	21.1417	-100.395
Culex quinquefasciatus	20.4569	-100.796
Culex quinquefasciatus	21.0578	-101.636
Culex quinquefasciatus	21.0519	-100.627
Culex quinquefasciatus	20.7283	-101.949
Culex quinquefasciatus	21.3581	-100.143
Culex quinquefasciatus	20.1297	-101.19
Culex quinquefasciatus	21.5233	-100.828
Culex quinquefasciatus	21.0844	-100.898
Culex quinquefasciatus	21.3564	-101.057
Culex quinquefasciatus	20.9369	-101.344
Culex quinquefasciatus	20.4242	-101.264
Culex quinquefasciatus	21.1294	-100.715
Culex quinquefasciatus	21.0464	-100.438
Culex quinquefasciatus	20.9564	-101.579
Culex quinquefasciatus	20.215	-100.878
Culex quinquefasciatus	20.6067	-101.424
Culex quinquefasciatus	21.1225	-100.398
Culex quinquefasciatus	20.6131	-101.172
Culex quinquefasciatus	20.3733	-101.066
Culex quinquefasciatus	20.1494	-100.509
Culex quinquefasciatus	21.2997	-100.055
Culex quinquefasciatus	20.7703	-100.612
Culex quinquefasciatus	20.0056	-100.76
Culex quinquefasciatus	20.0042	-100.722
Culex quinquefasciatus	21.115	-100.155
Culex quinquefasciatus	21.0539	-100.272
Culex quinquefasciatus	21.3081	-100.659
Culex quinquefasciatus	20.6289	-101.124
Culex quinquefasciatus	21.0433	-100.643
Culex quinquefasciatus	20.3303	-101.484
Culex quinquefasciatus	21.4414	-100.712
Culex quinquefasciatus	21.2583	-99.7636
Culex quinquefasciatus	20.4033	-101.872
Culex quinquefasciatus	21.2006	-100.178
Culex quinquefasciatus	20.3253	-101.489
Culex quinquefasciatus	21.2092	-100.76
Culex quinquefasciatus	21.0142	-100.563
Culex quinquefasciatus	21.0742	-101.396
Culex quinquefasciatus	20.0944	-100.749
Culex quinquefasciatus	21.2794	-99.8639
Culex quinquefasciatus	20.1717	-101.083
Culex quinquefasciatus	21.4897	-100.72
Culex quinquefasciatus	20.9697	-101.421
Culex quinquefasciatus	20.8714	-101.237
Culex quinquefasciatus	20.8906	-100.537
Culex quinquefasciatus	21.0075	-100.672
Culex quinquefasciatus	20.8542	-100.595
Culex quinquefasciatus	20.1069	-101.351
Culex quinquefasciatus	21.0925	-100.947
Culex quinquefasciatus	20.4892	-101.293
Culex quinquefasciatus	20.1764	-100.741
Culex quinquefasciatus	21.2653	-100.329
Culex quinquefasciatus	21.7064	-101.01
Culex quinquefasciatus	20.3206	-101.756
Culex quinquefasciatus	21.4656	-100.872
Culex quinquefasciatus	20.9414	-100.442
Culex quinquefasciatus	20.0689	-100.692
Culex quinquefasciatus	21.245	-100.729
Culex quinquefasciatus	21.1653	-100.319
Culex quinquefasciatus	20.7006	-101.05
Culex quinquefasciatus	21.1456	-100.508
Culex quinquefasciatus	20.4903	-101.568
Culex quinquefasciatus	21.1303	-100.017
Culex quinquefasciatus	20.7378	-101.882
Culex quinquefasciatus	21.1719	-100.872
Culex quinquefasciatus	20.8831	-100.627
Culex quinquefasciatus	21.0328	-101.529
Culex quinquefasciatus	21.2928	-100.142
Culex quinquefasciatus	20.4272	-101.211
Culex quinquefasciatus	21.2133	-100.302
Culex quinquefasciatus	20.6178	-101.134
Culex quinquefasciatus	21.1675	-100.358
Culex quinquefasciatus	20.9311	-100.429
Culex quinquefasciatus	20.5356	-101.338
Culex quinquefasciatus	20.72	-100.942
Culex quinquefasciatus	21.1683	-100.199
Culex quinquefasciatus	20.9044	-100.887
Culex quinquefasciatus	21.0375	-100.178
Culex quinquefasciatus	21.2714	-100.264
Culex quinquefasciatus	21.2231	-100.234
Culex quinquefasciatus	21.355	-99.9428
Culex quinquefasciatus	20.3644	-101.208
Culex quinquefasciatus	20.3106	-101.638
Culex quinquefasciatus	20.9639	-100.821
Culex quinquefasciatus	21.1333	-100.061
Culex quinquefasciatus	20.6428	-101.182
Culex quinquefasciatus	21.4031	-101.214
Culex quinquefasciatus	21.15	-100.362
Culex quinquefasciatus	20.485	-100.589
Culex quinquefasciatus	20.9992	-100.397
Culex quinquefasciatus	21.0422	-100.468
Culex quinquefasciatus	21.2883	-100.058
Culex quinquefasciatus	20.1086	-101.389
Culex quinquefasciatus	20.2847	-100.805
Culex quinquefasciatus	21.0344	-100.146
Culex quinquefasciatus	21.0411	-100.321
Culex quinquefasciatus	20.8911	-100.676
Culex quinquefasciatus	20.6369	-101.178
Culex quinquefasciatus	21.3319	-101.106
Culex quinquefasciatus	21.2933	-100.821
Culex quinquefasciatus	21.3556	-100.881
Culex quinquefasciatus	20.9319	-100.734
Culex quinquefasciatus	20.0808	-101.129
Culex quinquefasciatus	21.0781	-101.114
Culex quinquefasciatus	20.3914	-101.94
Culex quinquefasciatus	20.39	-101.354
Culex quinquefasciatus	20.0236	-100.742
Culex quinquefasciatus	20.5322	-101.127
Culex quinquefasciatus	21.2272	-100.922
Culex quinquefasciatus	20.7981	-101.997
Culex quinquefasciatus	20.4203	-101.297
Culex quinquefasciatus	21.0736	-101.375
Culex quinquefasciatus	21.1697	-100.996
Culex quinquefasciatus	21.0575	-100.368
Culex quinquefasciatus	21.3169	-100.041
Culex quinquefasciatus	21.1486	-100.754
Culex quinquefasciatus	21.1369	-100.056
Culex quinquefasciatus	21.2117	-99.87
Culex quinquefasciatus	20.9153	-100.744
Culex quinquefasciatus	20.2289	-101.018
Culex quinquefasciatus	21.4994	-100.833
Culex quinquefasciatus	20.9922	-100.608
Culex quinquefasciatus	21.1125	-101.581
Culex quinquefasciatus	20.9192	-101.137
Culex quinquefasciatus	20.88	-101.982
Culex quinquefasciatus	21.0136	-100.141
Culex quinquefasciatus	20.8564	-101.311
Culex quinquefasciatus	20.9575	-100.566
Culex quinquefasciatus	21.1022	-100.662
Culex quinquefasciatus	21.0961	-100.372
Culex quinquefasciatus	21.3089	-101.071
Culex quinquefasciatus	21.2233	-99.855
Culex quinquefasciatus	20.5269	-101.487
Culex quinquefasciatus	20.2961	-101.259
Culex quinquefasciatus	21.3056	-100.902
Culex quinquefasciatus	20.7931	-101.139
Culex quinquefasciatus	21.4169	-99.7878
Culex quinquefasciatus	21.1744	-100.418
Culex quinquefasciatus	21.2344	-100.088
Culex quinquefasciatus	21.095	-101.052
Culex quinquefasciatus	20.4217	-101.251
Culex quinquefasciatus	20.8869	-100.748
Culex quinquefasciatus	21.0853	-100.199
Culex quinquefasciatus	20.3928	-101.191
Culex quinquefasciatus	20.7286	-101.647
Culex quinquefasciatus	20.0633	-100.842
Culex quinquefasciatus	20.2122	-101.127
Culex quinquefasciatus	21.1042	-100.298
Culex quinquefasciatus	20.3064	-101.018
Culex quinquefasciatus	20.3303	-101.736
Culex quinquefasciatus	20.8342	-100.661
Culex quinquefasciatus	21.4772	-100.415
Culex quinquefasciatus	20.9531	-101.27
Culex quinquefasciatus	20.885	-101.978
Culex quinquefasciatus	21.0611	-100.435
Culex quinquefasciatus	20.9386	-100.735
Culex quinquefasciatus	21.3031	-100.812
Culex quinquefasciatus	21.2122	-100.214
Culex quinquefasciatus	21.2878	-100.086
Culex quinquefasciatus	20.9975	-100.69
Culex quinquefasciatus	20.965	-101.316
Culex quinquefasciatus	20.295	-100.552
Culex quinquefasciatus	21.0647	-100.606
Culex quinquefasciatus	21.0178	-101.257
Culex quinquefasciatus	19.9689	-100.723
Culex quinquefasciatus	20.4775	-101.336
Culex quinquefasciatus	20.7833	-100.621
Culex quinquefasciatus	20.6747	-101.566
Culex quinquefasciatus	20.9678	-101.273
Culex quinquefasciatus	21.0717	-100.605
Culex quinquefasciatus	21.3731	-100.403
Culex quinquefasciatus	20.2614	-101.178
Culex quinquefasciatus	21.09	-100.901
Culex quinquefasciatus	21.2897	-100.896
Culex quinquefasciatus	21.0731	-100.299
Culex quinquefasciatus	21.0606	-100.494
Culex quinquefasciatus	20.9311	-101.331
Culex quinquefasciatus	20.865	-100.575
Culex quinquefasciatus	21.1592	-100.448
Culex quinquefasciatus	20.6997	-101.587
Culex quinquefasciatus	20.8175	-101.491
Culex quinquefasciatus	21.1822	-100.958
Culex quinquefasciatus	20.9117	-101.861
Culex quinquefasciatus	20.3297	-101.509
Culex quinquefasciatus	21.2172	-100.907
Culex quinquefasciatus	20.8903	-101.23
Culex quinquefasciatus	20.7797	-101.348
Culex quinquefasciatus	20.4778	-101.346
Culex quinquefasciatus	20.4603	-101.503
Culex quinquefasciatus	20.89	-101.36
Culex quinquefasciatus	20.3681	-101.173
Culex quinquefasciatus	20.0031	-100.519
Culex quinquefasciatus	20.2961	-101.419
Culex quinquefasciatus	21.1378	-100.366
Culex quinquefasciatus	20.8817	-101.312
Culex quinquefasciatus	21.005	-100.793
Culex quinquefasciatus	20.7883	-102.03
Culex quinquefasciatus	21.0875	-100.386
Culex quinquefasciatus	20.1483	-100.667
Culex quinquefasciatus	21.2736	-100.319
Culex quinquefasciatus	21.1425	-100.319
Culex quinquefasciatus	21.315	-99.8328
Culex quinquefasciatus	21.1094	-100.309
Culex quinquefasciatus	21.1497	-101.608
Culex quinquefasciatus	20.8528	-101.347
Culex quinquefasciatus	21.3236	-100.704
Culex quinquefasciatus	20.9228	-100.426
Culex quinquefasciatus	21.4136	-100.921
Culex quinquefasciatus	21.1397	-101.604
Culex quinquefasciatus	20.82	-101.625
Culex quinquefasciatus	21.0189	-100.331
Culex quinquefasciatus	20.9611	-101.605
Culex quinquefasciatus	20.3675	-101.497
Culex quinquefasciatus	20.5006	-101.63
Culex quinquefasciatus	21.2478	-100.008
Culex quinquefasciatus	20.2581	-101.851
Culex quinquefasciatus	21.3739	-99.7806
Culex quinquefasciatus	21.1133	-101.133
Culex quinquefasciatus	20.5656	-101.418
Culex quinquefasciatus	21.2019	-100.252
Culex quinquefasciatus	21.1842	-100.198
Culex quinquefasciatus	21.2069	-100.116
Culex quinquefasciatus	20.1003	-101.159
Culex quinquefasciatus	21.3169	-100.987
Culex quinquefasciatus	21.2647	-99.9325
Culex quinquefasciatus	21.4389	-100.572
Culex quinquefasciatus	21.255	-99.9769
Culex quinquefasciatus	20.8967	-100.654
Culex quinquefasciatus	21.6025	-100.173
Culex quinquefasciatus	21.0739	-101.325
Culex quinquefasciatus	20.9733	-100.449
Culex quinquefasciatus	20.5319	-101.298
Culex quinquefasciatus	20.7783	-101.496
Culex quinquefasciatus	21.1983	-100.692
Culex quinquefasciatus	20.9356	-100.736
Culex quinquefasciatus	21.1308	-100.304
Culex quinquefasciatus	21.1364	-100.936
Culex quinquefasciatus	21.1806	-101.268
Culex quinquefasciatus	20.8308	-100.856
Culex quinquefasciatus	20.6911	-101.293
Culex quinquefasciatus	21.0739	-100.706
Culex quinquefasciatus	20.5361	-101.305
Culex quinquefasciatus	20.7861	-100.617
Culex quinquefasciatus	21.0672	-100.802
Culex quinquefasciatus	21.0814	-100.362
Culex quinquefasciatus	21.1064	-100.751
Culex quinquefasciatus	20.1017	-100.828
Culex quinquefasciatus	21.2214	-100.782
Culex quinquefasciatus	21.0281	-100.865
Culex quinquefasciatus	19.9564	-100.864
Culex quinquefasciatus	21.4806	-100.24
Culex quinquefasciatus	21.3539	-100.977
Culex quinquefasciatus	20.3575	-101.137
Culex quinquefasciatus	21.1289	-101.23
Culex quinquefasciatus	20.345	-100.458
Culex quinquefasciatus	20.835	-101.469
Culex quinquefasciatus	21.3544	-100.654
Culex quinquefasciatus	21.4456	-99.9964
Culex quinquefasciatus	21.165	-100.791
Culex quinquefasciatus	21.2661	-100.916
Culex quinquefasciatus	21.1203	-100.372
Culex quinquefasciatus	20.6694	-101.85
Culex quinquefasciatus	20.4369	-101.742
Culex quinquefasciatus	20.8178	-100.663
Culex quinquefasciatus	21.2031	-100.923
Culex quinquefasciatus	21.2161	-101.119
Culex quinquefasciatus	21.1511	-100.794
Culex quinquefasciatus	21.1297	-100.876
Culex quinquefasciatus	20.1842	-100.96
Culex quinquefasciatus	19.965	-100.923
Culex quinquefasciatus	21.1461	-101.002
Culex quinquefasciatus	20.6156	-101.167
Culex quinquefasciatus	21.6303	-100.979
Culex quinquefasciatus	21.3253	-100.729
Culex quinquefasciatus	20.4411	-101.206
Culex quinquefasciatus	21.7089	-101.024
Culex quinquefasciatus	21.5147	-100.778
Culex quinquefasciatus	21.2364	-100.772
Culex quinquefasciatus	20.8864	-100.617
Culex quinquefasciatus	21.2319	-99.8747
Culex quinquefasciatus	20.7039	-101.324
Culex quinquefasciatus	20.5011	-101.548
Culex quinquefasciatus	21.0644	-100.386
Culex quinquefasciatus	21.0775	-100.159
Culex quinquefasciatus	20.2772	-101.109
Culex quinquefasciatus	20.9394	-100.981
Culex quinquefasciatus	21.1197	-101.681
Culex quinquefasciatus	21.2986	-100.516
Culex quinquefasciatus	21.7486	-100.994
Culex quinquefasciatus	21.0297	-100.965
Culex quinquefasciatus	21.1786	-101.11
Culex quinquefasciatus	21.0739	-100.163
Culex quinquefasciatus	21.2325	-99.8025
Culex quinquefasciatus	20.2225	-100.74
Culex quinquefasciatus	20.6756	-101.684
Culex quinquefasciatus	21.1347	-100.069
Culex quinquefasciatus	20.3653	-100.411
Culex quinquefasciatus	20.9267	-101.292
Culex quinquefasciatus	20.8858	-100.598
Culex quinquefasciatus	21.2711	-100.797
Culex quinquefasciatus	20.0336	-101.335
Culex quinquefasciatus	20.3864	-101.397
Culex quinquefasciatus	21.2556	-99.8578
Culex quinquefasciatus	20.9767	-100.594
Culex quinquefasciatus	21.4008	-100.954
Culex quinquefasciatus	20.5322	-101.344
Culex quinquefasciatus	21.2831	-101.23
Culex quinquefasciatus	20.715	-100.757
Culex quinquefasciatus	20.9503	-101.3
Culex quinquefasciatus	20.8714	-100.631
Culex quinquefasciatus	20.9319	-101.713
Culex quinquefasciatus	20.4825	-101.957
Culex quinquefasciatus	21.2594	-100.253
Culex quinquefasciatus	21.6989	-101.041
Culex quinquefasciatus	20.9497	-100.791
Culex quinquefasciatus	21.4686	-100.921
Culex quinquefasciatus	21.0189	-101.643
Culex quinquefasciatus	20.1986	-100.364
Culex quinquefasciatus	21.735	-101.038
Culex quinquefasciatus	21.0808	-100.183
Culex quinquefasciatus	20.9906	-100.683
Culex quinquefasciatus	21.3694	-101.241
Culex quinquefasciatus	20.9339	-100.907
Culex quinquefasciatus	20.9372	-101.361
Culex quinquefasciatus	20.4339	-101.14
Culex quinquefasciatus	20.9081	-101.314
Culex quinquefasciatus	21.3781	-99.8508
Culex quinquefasciatus	21.2736	-99.9169
Culex quinquefasciatus	20.4756	-101.349
Culex quinquefasciatus	21.2417	-100.684
Culex quinquefasciatus	21.0917	-100.592
Culex quinquefasciatus	21.1128	-100.278
Culex quinquefasciatus	20.3064	-101.782
Culex quinquefasciatus	20.0547	-100.673
Culex quinquefasciatus	21.2931	-100.8
Culex quinquefasciatus	20.4775	-101.279
Culex quinquefasciatus	20.6261	-100.761
Culex quinquefasciatus	21.065	-101.338
Culex quinquefasciatus	20.93	-101.274
Culex quinquefasciatus	21.0767	-100.175
Culex quinquefasciatus	21.6689	-100.383
Culex quinquefasciatus	21.0736	-101.721
Culex quinquefasciatus	20.5394	-101.158
Culex quinquefasciatus	20.4631	-101.118
Culex quinquefasciatus	20.9511	-101.252
Culex quinquefasciatus	20.6608	-101.178
Culex quinquefasciatus	21.3089	-99.7814
Culex quinquefasciatus	20.5789	-101.431
Culex quinquefasciatus	21.0906	-100.064
Culex quinquefasciatus	21.0392	-100.769
Culex quinquefasciatus	20.3172	-101.213
Culex quinquefasciatus	21.0578	-100.962
Culex quinquefasciatus	21.0306	-101.879
Culex quinquefasciatus	21.2953	-100.764
Culex quinquefasciatus	20.3772	-101.159
Culex quinquefasciatus	21.1281	-100.428
Culex quinquefasciatus	21.3506	-101.314
Culex quinquefasciatus	21.3042	-100.956
Culex quinquefasciatus	21.6586	-100.942
Culex quinquefasciatus	21.0883	-100.174
Culex quinquefasciatus	21.3942	-99.9356
Culex quinquefasciatus	20.6786	-101.084
Culex quinquefasciatus	20.4733	-101.144
Culex quinquefasciatus	20.3392	-101.445
Culex quinquefasciatus	21.0733	-100.189
Culex quinquefasciatus	21.0647	-100.305
Culex quinquefasciatus	20.9875	-100.32
Culex quinquefasciatus	21.2931	-99.8803
Culex quinquefasciatus	21.2906	-99.7153
Culex quinquefasciatus	20.8756	-100.72
Culex quinquefasciatus	20.4653	-101.113
Culex quinquefasciatus	20.9686	-100.471
Culex quinquefasciatus	21.3936	-101.46
Culex quinquefasciatus	20.4886	-101.135
Culex quinquefasciatus	21.1039	-100.694
Culex quinquefasciatus	20.2783	-101.358
Culex quinquefasciatus	20.5567	-101.3
Culex quinquefasciatus	20.0325	-100.721
Culex quinquefasciatus	21.2717	-100.066
Culex quinquefasciatus	20.7122	-101.437
Culex quinquefasciatus	21.1428	-100.453
Culex quinquefasciatus	20.8581	-101.273
Culex quinquefasciatus	21.3194	-100.962
Culex quinquefasciatus	20.8828	-101.923
Culex quinquefasciatus	21.2686	-100.133
Culex quinquefasciatus	21.1942	-101.498
Culex quinquefasciatus	20.7194	-101.623
Culex quinquefasciatus	21.0469	-100.611
Culex quinquefasciatus	20.9322	-101.068
Culex quinquefasciatus	21.2447	-100.157
Culex quinquefasciatus	21.2392	-100.979
Culex quinquefasciatus	20.9436	-101.427
Culex quinquefasciatus	20.8944	-100.747
Culex quinquefasciatus	25.7589	-102.983
Culex quinquefasciatus	18.7167	-98.775
Culex quinquefasciatus	19.9906	-100.095
Culex quinquefasciatus	21.9819	-99.0097
Culex quinquefasciatus	21.5161	-104.894
Culex quinquefasciatus	18.6958	-98.5364
Culex quinquefasciatus	19.6756	-103.254
Culex quinquefasciatus	19.2431	-103.731
Culex quinquefasciatus	17.0258	-97.9292
Culex quinquefasciatus	20.7369	-99.3819
Culex quinquefasciatus	19.0183	-103.404
Culex quinquefasciatus	20.9167	-100.701
Culex quinquefasciatus	19.8	-99.9467
Culex quinquefasciatus	17.8047	-97.8233
Culex quinquefasciatus	20.9444	-99.1644
Culex quinquefasciatus	19.4	-98.9889
Culex quinquefasciatus	19.1992	-96.1378
Culex quinquefasciatus	25.5394	-100.948
Culex quinquefasciatus	19.275	-99.1389
Culex quinquefasciatus	18.9483	-99.4947
Culex quinquefasciatus	20.9142	-100.744
Culex quinquefasciatus	23.0028	-99.7083
Culex quinquefasciatus	18.1656	-92.9769
Culex quinquefasciatus	23.2361	-106.415
Culex quinquefasciatus	20.46	-98.0761
Culex quinquefasciatus	21.7939	-102.783
Culex quinquefasciatus	22.3953	-100.693
Culex quinquefasciatus	21.1153	-98.9367
Culex quinquefasciatus	21.1242	-98.9858
Culex quinquefasciatus	24.0153	-99.2019
Culex quinquefasciatus	25.6644	-100.077
Culex quinquefasciatus	21.2228	-99.745
Culex quinquefasciatus	16.2792	-94.3533
Culex quinquefasciatus	27.9183	-110.899
Culex quinquefasciatus	17.0069	-96.5833
Culex quinquefasciatus	20.3675	-99.7161
Culex quinquefasciatus	18.365	-95.7953
Culex quinquefasciatus	26.5011	-100.427
Culex quinquefasciatus	21.8039	-100.933
Culex quinquefasciatus	22.2375	-101.043
Culex quinquefasciatus	24.0897	-99.2875
Culex quinquefasciatus	21.1186	-101.681
Culex quinquefasciatus	22.5061	-100.663
Culex quinquefasciatus	20.8836	-99.125
Culex quinquefasciatus	19.3903	-98.9528
Culex quinquefasciatus	18.9561	-99.698
Culex quinquefasciatus	23.0614	-109.708
Culex quinquefasciatus	22.5425	-98.7669
Culex quinquefasciatus	19.2469	-100.035
Culex quinquefasciatus	18.8886	-99.1342
Culex quinquefasciatus	18.6167	-99.3197
Culex quinquefasciatus	19.4192	-99.5775
Culex quinquefasciatus	15.4417	-92.8917
Culex quinquefasciatus	16.6917	-97.2597
Culex quinquefasciatus	17.6228	-98.3444
Culex quinquefasciatus	16.9222	-96.3625
Culex quinquefasciatus	19.4217	-99.5439
Culex quinquefasciatus	19.2058	-99.0139
Culex quinquefasciatus	15.1389	-92.4658
Culex quinquefasciatus	19.4067	-99.1911
Culex quinquefasciatus	20.6331	-100.376
Culex quinquefasciatus	18.9611	-99.6678
Culex quinquefasciatus	19.3744	-99.2847
Culex quinquefasciatus	23.6794	-99.48
Culex quinquefasciatus	23.9186	-99.0067
Culex quinquefasciatus	20.5875	-100.393
Culex quinquefasciatus	19.8667	-99.8931
Culex quinquefasciatus	18.5069	-96.4583
Culex quinquefasciatus	18.2014	-98.0483
Culex quinquefasciatus	19.7189	-104.602
Culex quinquefasciatus	20.5478	-104.047
Culex quinquefasciatus	22.4092	-100.551
Culex quinquefasciatus	22.2553	-97.8686
Culex quinquefasciatus	23.4786	-99.3072
Culex quinquefasciatus	18.1658	-93.0181
Culex quinquefasciatus	20.8544	-99.0464
Culex quinquefasciatus	20.515	-98.665
Culex quinquefasciatus	22.2681	-101.007
Culex quinquefasciatus	25.8083	-100.327
Culex quinquefasciatus	22.4147	-100.634
Culex quinquefasciatus	19.0017	-102.192
Culex quinquefasciatus	17.6558	-98.4167
Culex quinquefasciatus	17.0061	-96.6328
Culex quinquefasciatus	17.5481	-92.9528
Culex quinquefasciatus	16.6222	-96.0317
Culex quinquefasciatus	19.3333	-99.2139
Culex quinquefasciatus	16.3994	-95.7644
Culex quinquefasciatus	19.3706	-103.019
Culex quinquefasciatus	30.7258	-115.989
Culex quinquefasciatus	20.2081	-87.4664
Culex quinquefasciatus	20.8592	-90.4
Culex quinquefasciatus	19.8422	-90.5317
Culex quinquefasciatus	32.2275	-115.17
Culex quinquefasciatus	18.8011	-99.6697
Culex quinquefasciatus	18.9325	-99.6536
Culex quinquefasciatus	20.5278	-100.815
Culex quinquefasciatus	19.2375	-104.562
Culex quinquefasciatus	20.8008	-98.9575
Culex quinquefasciatus	20.7914	-87.7503
Culex quinquefasciatus	18.8033	-97.1808
Culex quinquefasciatus	26.4497	-108.606
Culex quinquefasciatus	18.2556	-92.0917
Culex quinquefasciatus	19.175	-99.0311
Culex quinquefasciatus	19.2264	-100.132
Culex quinquefasciatus	18.24	-99.6611
Culex quinquefasciatus	17.5556	-92.3339
Culex quinquefasciatus	25.8336	-100.559
Culex quinquefasciatus	16.5011	-95.9064
Culex quinquefasciatus	19.4822	-99.1125
Culex quinquefasciatus	20.5961	-98.7631
Culex quinquefasciatus	19.7017	-101.185
Culex quinquefasciatus	16.495	-96.1061
Culex quinquefasciatus	18.5986	-99.3694
Culex quinquefasciatus	20.8231	-99.1103
Culex quinquefasciatus	21.2458	-102.331
Culex quinquefasciatus	19.1431	-100.105
Culex quinquefasciatus	18.5608	-98.7753
Culex quinquefasciatus	15.8342	-96.3222
Culex quinquefasciatus	21.2581	-86.7517
Culex quinquefasciatus	20.0428	-99.6556
Culex quinquefasciatus	21.2611	-98.7917
Culex quinquefasciatus	18.7314	-88.495
Culex quinquefasciatus	19.4811	-104.639
Culex quinquefasciatus	18.6147	-99.1803
Culex quinquefasciatus	19.3953	-99.0978
Culex quinquefasciatus	23.4053	-99.3803
Culex quinquefasciatus	16.6603	-95.9986
Culex quinquefasciatus	23.4533	-99.4139
Culex quinquefasciatus	20.3803	-98.1986
Culex quinquefasciatus	20.9956	-98.6522
Culex quinquefasciatus	18.9003	-100.098
Culex quinquefasciatus	21.7633	-102.749
Culex quinquefasciatus	19.2158	-98.9725
Culex quinquefasciatus	20.2417	-88.2555
Culex quinquefasciatus	21.0519	-99.3108
Culex quinquefasciatus	19.4	-99.2
Culex quinquefasciatus	19.0881	-102.351
Culex quinquefasciatus	25.4092	-99.9539
Culex quinquefasciatus	19.1258	-102.411
Culex quinquefasciatus	19.5172	-98.8444
Culex quinquefasciatus	19.7525	-103.181
Culex quinquefasciatus	18.3847	-88.5542
Culex quinquefasciatus	20.8731	-99.4439
Culex quinquefasciatus	18.1756	-93.0622
Culex quinquefasciatus	19.6847	-99.1736
Culex quinquefasciatus	25.7814	-100.189
Culex quinquefasciatus	18.8806	-100.227
Culex quinquefasciatus	24.2469	-99.2742
Culex quinquefasciatus	19.0392	-98.7936
Culex quinquefasciatus	16.6294	-93.0917
Culex quinquefasciatus	19.7	-99.1717
Culex quinquefasciatus	18.8225	-90.9458
Culex quinquefasciatus	19.9008	-99.8594
Culex quinquefasciatus	20.5619	-100.245
Culex quinquefasciatus	22.4944	-98.6325
Culex quinquefasciatus	19.9778	-100.827
Culex quinquefasciatus	17.1292	-97.6069
Culex quinquefasciatus	18.6433	-91.8308
Culex quinquefasciatus	22.1511	-100.976
Culex quinquefasciatus	16.3381	-92.5639
Culex quinquefasciatus	19.4431	-99.1444
Culex quinquefasciatus	18.6289	-99.1603
Culex quinquefasciatus	18.8139	-99.5342
Culex quinquefasciatus	18.8711	-100.097
Culex quinquefasciatus	18.9669	-98.8078
Culex quinquefasciatus	20.0044	-99.7208
Culex quinquefasciatus	20.8764	-99.0625
Culex quinquefasciatus	24.8597	-99.5667
Culex quinquefasciatus	18.9764	-91.1694
Culex quinquefasciatus	27.5158	-99.5767
Culex quinquefasciatus	21.9667	-102.324
Culex quinquefasciatus	20.9678	-89.6217
Culex quinquefasciatus	18.9533	-88.1633
Culex quinquefasciatus	16.2806	-97.8233
Culex quinquefasciatus	18.6067	-90.7344
Culex quinquefasciatus	18.5964	-99.1864
Culex quinquefasciatus	20.0036	-100.723
Culex quinquefasciatus	22.4961	-100.61
Culex quinquefasciatus	22.7433	-98.9714
Culex quinquefasciatus	30.7781	-110.856
Culex quinquefasciatus	21.0594	-102.92
Culex quinquefasciatus	16.5083	-95.9264
Culex quinquefasciatus	22.3717	-100.644
Culex quinquefasciatus	27.4864	-99.508
Culex quinquefasciatus	23.7675	-98.2078
Culex quinquefasciatus	19.3606	-98.98
Culex quinquefasciatus	18.3097	-96.5733
Culex quinquefasciatus	25.6103	-100.154
Culex quinquefasciatus	20.6597	-100.455
Culex quinquefasciatus	16.1825	-95.1958
Culex quinquefasciatus	21.3361	-98.8269
Culex quinquefasciatus	19.2236	-100.143
Culex quinquefasciatus	19.6678	-103.263
Culex quinquefasciatus	18.1739	-93.398
Culex quinquefasciatus	20.0375	-100.418
Culex quinquefasciatus	16.5528	-96.0264
Culex quinquefasciatus	17.0689	-95.0261
Culex quinquefasciatus	19.2178	-98.9881
Culex quinquefasciatus	19.585	-100.923
Culex quinquefasciatus	25.6789	-100.235
Culex quinquefasciatus	22.2611	-98.5917
Culex quinquefasciatus	19.6669	-99.1792
Culex quinquefasciatus	18.6797	-99.9786
Culex quinquefasciatus	17.1592	-92.8992
Culex quinquefasciatus	20.0578	-99.5933
Culex quinquefasciatus	18.8456	-99.6139
Culex quinquefasciatus	18.1014	-92.9419
Culex quinquefasciatus	21.0167	-99.1911
Culex quinquefasciatus	19.7983	-99.8231
Culex quinquefasciatus	19.8583	-100.048
Culex quinquefasciatus	20.5486	-98.7472
Culex quinquefasciatus	19.1606	-98.9897
Culex quinquefasciatus	18.8836	-99.0631
Culex quinquefasciatus	20.6072	-102.224
Culex quinquefasciatus	27.2403	-100.132
Culex quinquefasciatus	18.555	-98.9258
Culex quinquefasciatus	19.3639	-98.935
Culex quinquefasciatus	18.0861	-96.1239
Culex quinquefasciatus	16.8936	-92.6258
Culex quinquefasciatus	20.9314	-89.0178
Culex quinquefasciatus	16.9764	-96.6153
Culex quinquefasciatus	20.1389	-103.728
Culex quinquefasciatus	19.0517	-104.316
Culex quinquefasciatus	16.625	-97.8472
Culex quinquefasciatus	18.72	-98.993
Culex quinquefasciatus	24.1422	-110.311
Culex quinquefasciatus	23.5917	-100.154
Culex quinquefasciatus	20.7528	-99.3972
Culex quinquefasciatus	19.6478	-103.25
Culex quinquefasciatus	21.8461	-102.718
Culex quinquefasciatus	19.3356	-98.9008
Culex quinquefasciatus	17.0019	-97.9314
Culex quinquefasciatus	20.7969	-103.479
Culex quinquefasciatus	17.6569	-101.593
Culex quinquefasciatus	19.35	-99.1617
Culex quinquefasciatus	21.1569	-99.4619
Culex quinquefasciatus	19.2614	-100.263
Culex quinquefasciatus	20.0931	-99.6439
Culex quinquefasciatus	21.2606	-98.9575
Culex quinquefasciatus	19.2006	-99.0492
Culex quinquefasciatus	20.0314	-100.722
Culex quinquefasciatus	18.6564	-99.1911
Culex quinquefasciatus	20.8194	-99.13
Culex quinquefasciatus	23.7361	-99.1461
Culex quinquefasciatus	19.2314	-100.081
Culex quinquefasciatus	18.7906	-99.4606
Culex quinquefasciatus	20.5267	-98.0211
Culex quinquefasciatus	19.1858	-99.0725
Culex quinquefasciatus	16.4719	-96.1033
Culex quinquefasciatus	29.0989	-110.954
Culex quinquefasciatus	19.3422	-98.9133
Culex quinquefasciatus	21.7889	-102.797
Culex quinquefasciatus	18	-93.3756
Culex quinquefasciatus	19.9117	-100.07
Culex quinquefasciatus	21.1636	-98.6055
Culex quinquefasciatus	19.2244	-98.9642
Culex quinquefasciatus	19.4319	-99.5578
Culex quinquefasciatus	20.8806	-101.312
Culex quinquefasciatus	31.8925	-116.679
Culex quinquefasciatus	18.1203	-96.0528
Culex quinquefasciatus	19.3583	-99.0931
Culex quinquefasciatus	21.0383	-100.372
Culex quinquefasciatus	21.155	-100.933
Culex quinquefasciatus	18.6411	-99.2097
Culex quinquefasciatus	25.7325	-99.8208
Culex quinquefasciatus	21.8864	-102.706
Culex quinquefasciatus	17.9906	-92.9281
Culex quinquefasciatus	18.315	-100.284
Culex quinquefasciatus	22.4986	-100.506
Culex quinquefasciatus	18.9453	-99.3092
Culex quinquefasciatus	18.3436	-99.5392
Culex quinquefasciatus	18.8117	-98.9547
Culex quinquefasciatus	31.7394	-106.487
Culex quinquefasciatus	20.3925	-99.6872
Culex quinquefasciatus	18.9761	-99.5736
Culex quinquefasciatus	21.8744	-104.013
Culex quinquefasciatus	19.8694	-99.8611
Culex quinquefasciatus	19.9975	-99.8303
Culex quinquefasciatus	19.0097	-99.6542
Culex quinquefasciatus	20.055	-99.6355
Culex quinquefasciatus	21.1611	-86.8336
Culex quinquefasciatus	19.8778	-99.9236
Culex quinquefasciatus	20.3508	-102.772
Culex quinquefasciatus	16.3289	-97.9178
Culex quinquefasciatus	16.935	-92.35
Culex quinquefasciatus	20.8594	-89.6356
Culex quinquefasciatus	20.9667	-101.274
Culex quinquefasciatus	19.2806	-100.209
Culex quinquefasciatus	20.9328	-89.125
Culex quinquefasciatus	26.4161	-108.617
Culex quinquefasciatus	18.7369	-99.8925
Culex quinquefasciatus	19.9153	-88.1597
Culex quinquefasciatus	19.3139	-102.966
Culex quinquefasciatus	16.8711	-99.8978
Culex quinquefasciatus	19.1908	-99.0875
Culex quinquefasciatus	18.1453	-92.7656
Culex quinquefasciatus	19.5786	-88.0453
Culex quinquefasciatus	26.2794	-99.9639
Culex quinquefasciatus	32.5347	-117.044
Culex quinquefasciatus	19.4753	-99.2378
Culex quinquefasciatus	18.7775	-102.188
Culex quinquefasciatus	20.515	-98.625
Culex quinquefasciatus	19.6786	-103.316
Culex quinquefasciatus	19.2231	-99.1336
Culex quinquefasciatus	23.4044	-99.4353
Culex quinquefasciatus	19.3972	-99.5903
Culex quinquefasciatus	16.4578	-96.1911
Culex quinquefasciatus	20.2139	-100.878
Culex quinquefasciatus	25.8797	-97.5042
Culex quinquefasciatus	18.2231	-93.1106
Culex quinquefasciatus	18.9144	-100.096
Culex quinquefasciatus	19.2994	-100.233
Culex quinquefasciatus	18.5775	-99.1806
Culex quinquefasciatus	19.325	-102.873
Culex quinquefasciatus	18.3481	-96.3411
Culex quinquefasciatus	18.7644	-98.9833
Culex quinquefasciatus	20.9814	-99.3453
Culex quinquefasciatus	19.8042	-99.8856
Culex quinquefasciatus	20.5894	-98.7903
Culex quinquefasciatus	18.07	-89.1711
Culex quinquefasciatus	22.4494	-100.677
Culex quinquefasciatus	20.6236	-103.241
Culex quinquefasciatus	28.6708	-111.396
Culex quinquefasciatus	25.4333	-101
Culex quinquefasciatus	19.3272	-103.376
Culex quinquefasciatus	18.8817	-99.1758
Culex quinquefasciatus	19.3042	-99.0542
Culex quinquefasciatus	18.1458	-91.0278
Culex quinquefasciatus	18.875	-100.018
Culex quinquefasciatus	20.9656	-88.6025
Culex quinquefasciatus	21.1589	-98.9025
Culex quinquefasciatus	31.8636	-116.611
Culex quinquefasciatus	22.1083	-102.242
Culex quinquefasciatus	32.6633	-115.468
Culex quinquefasciatus	23.4619	-99.2997
Culex quinquefasciatus	18.8808	-88.2369
Culex quinquefasciatus	21.1403	-98.42
Culex quinquefasciatus	22.3903	-100.466
Culex quinquefasciatus	21.8789	-102.3
Culex quinquefasciatus	19.4167	-99.1139
Culex quinquefasciatus	18.5153	-88.4278
Culex quinquefasciatus	19.3547	-90.7206
Culex quinquefasciatus	17.6886	-93.8892
Culex quinquefasciatus	16.5125	-96.0389
Culex quinquefasciatus	18.1597	-96.0931
Culex quinquefasciatus	19.0508	-100.245
Culex quinquefasciatus	18.3956	-93.2122
Culex quinquefasciatus	20.94	-99.1811
Culex quinquefasciatus	20.3953	-89.5339
Culex quinquefasciatus	20.4064	-101.676
Culex quinquefasciatus	18.965	-99.5764
Culex quinquefasciatus	19.9542	-99.5344
Culex quinquefasciatus	26.5028	-100.184
Culex quinquefasciatus	18.5036	-88.3053
Culex quinquefasciatus	21.0489	-89.0733
Culex quinquefasciatus	20.8858	-89.8894
Culex quinquefasciatus	19.3083	-99.225
Culex quinquefasciatus	19.4828	-99.1833
Culex quinquefasciatus	20.0342	-99.6428
Culex quinquefasciatus	28.6353	-106.089
Culex quinquefasciatus	22.2353	-102.417
Culex quinquefasciatus	19.2689	-100.261
Culex quinquefasciatus	18.6769	-88.3919
Culex quinquefasciatus	18.2292	-96.2792
Culex quinquefasciatus	19.455	-98.9072
Culex quinquefasciatus	18.1083	-88.7256
Culex quinquefasciatus	20.5692	-101.198
Culex quinquefasciatus	17.0936	-93.2106
Culex quinquefasciatus	21.0169	-98.3481
Culex quinquefasciatus	20.6133	-105.231
Culex quinquefasciatus	21.1278	-88.8906
Culex quinquefasciatus	18.8544	-99.2272
Culex quinquefasciatus	14.9081	-92.2606
Culex quinquefasciatus	22.1447	-102.275
Culex quinquefasciatus	22.4439	-100.652
Culex quinquefasciatus	25.6711	-100.308
Culex quinquefasciatus	18.6117	-95.6611
Culex quinquefasciatus	21.0506	-99.2958
Culex quinquefasciatus	20.6639	-100.415
Culex quinquefasciatus	18.9008	-99.4544
Culex quinquefasciatus	20.5736	-98.0306
Culex quinquefasciatus	20.9425	-101.427
Culex quinquefasciatus	22.2417	-101.004
Culex quinquefasciatus	20.5103	-103.857
Culex quinquefasciatus	19.7444	-89.8431
Culex quinquefasciatus	17.0069	-96.5958
Culex quinquefasciatus	18.6828	-98.8025
Culex quinquefasciatus	20.6411	-98.8264
Culex quinquefasciatus	18.4247	-93.1508
Culex quinquefasciatus	19.23	-104.685
Culex quinquefasciatus	18.5564	-100.319
Culex quinquefasciatus	22.4761	-100.692
Culex quinquefasciatus	20.7203	-103.392
Culex quinquefasciatus	26.3956	-100.391
Culex quinquefasciatus	18.9608	-99.5906
Culex quinquefasciatus	16.6078	-95.9783
Culex quinquefasciatus	22.2564	-101.006
Culex quinquefasciatus	17.4708	-91.4264
Culex quinquefasciatus	18.2694	-87.8361
Culex quinquefasciatus	20.6547	-87.9364
Culex quinquefasciatus	27.0233	-108.932
Culex quinquefasciatus	22.0244	-98.9775
Culex quinquefasciatus	20.7003	-103.976
Culex quinquefasciatus	24.0236	-104.67
Culex quinquefasciatus	20.5639	-99.6303
Culex quinquefasciatus	25.9278	-111.357
Culex quinquefasciatus	20.8375	-99.0953
Culex quinquefasciatus	14.9389	-92.168
Culex quinquefasciatus	21.1586	-98.4467
Culex quinquefasciatus	24.2144	-98.4833
Culex quinquefasciatus	21.7761	-102.805
Culex quinquefasciatus	19.7819	-99.1778
Culex quinquefasciatus	21.7564	-102.373
Culex quinquefasciatus	20.9567	-99.2925
Culex quinquefasciatus	28.7	-100.523
Culex quinquefasciatus	18.2406	-96.135
Culex quinquefasciatus	18.0414	-92.9433
Culex quinquefasciatus	17.9889	-94.5586
Culex quinquefasciatus	20.8156	-89.245
Culex quinquefasciatus	25.7933	-108.992
Culex quinquefasciatus	17.4317	-95.0247
Culex quinquefasciatus	19.4017	-99.1583
Culex quinquefasciatus	25.7056	-99.2397
Culex quinquefasciatus	18.8656	-100.119
Culex quinquefasciatus	18.5389	-96.6056
Culex quinquefasciatus	20.3964	-87.3111
Culex quinquefasciatus	43.838	-80.541
Culex quinquefasciatus	33.686	73.076
Culex quinquefasciatus	30.807	73.456
Culex quinquefasciatus	31.012	73.849
Culex quinquefasciatus	30.813	73.446
Culex quinquefasciatus	30.826	73.487
Culex quinquefasciatus	30.812	73.46
Culex quinquefasciatus	30.948	73.743
Culex quinquefasciatus	30.884	73.612
Culex quinquefasciatus	31.018	73.854
Culex quinquefasciatus	31.016	73.856
Culex quinquefasciatus	31.003	73.967
Culex quinquefasciatus	30.964	73.975
Culex quinquefasciatus	30.968	73.973
Culex quinquefasciatus	30.974	73.972
Culex quinquefasciatus	30.99	74.283
Culex quinquefasciatus	30.974	74.189
Culex quinquefasciatus	31.059	74.399
Culex quinquefasciatus	30.97	74.031
Culex quinquefasciatus	31.056	74.506
Culex quinquefasciatus	31.053	74.506
Culex quinquefasciatus	31.041	74.516
Culex quinquefasciatus	31.004	74.54
Culex quinquefasciatus	31.122	74.462
Culex quinquefasciatus	30.336	72.023
Culex quinquefasciatus	30.176	71.504
Culex quinquefasciatus	30.096	71.493
Culex quinquefasciatus	31.12	74.446
Culex quinquefasciatus	29.448	71.641
Culex quinquefasciatus	30.209	71.498
Culex quinquefasciatus	30.187	71.487
Culex quinquefasciatus	29.398	71.667
Culex quinquefasciatus	30.208	71.51
Culex quinquefasciatus	30.126	71.492
Culex quinquefasciatus	30.168	71.505
Culex quinquefasciatus	29.722	71.475
Culex quinquefasciatus	30.145	71.494
Culex quinquefasciatus	29.849	71.538
Culex quinquefasciatus	29.425	71.662
Culex quinquefasciatus	29.418	71.67
Culex quinquefasciatus	29.895	71.304
Culex quinquefasciatus	30.001	71.496
Culex quinquefasciatus	29.411	71.673
Culex quinquefasciatus	29.518	71.638
Culex quinquefasciatus	29.408	71.674
Culex quinquefasciatus	29.432	71.649
Culex quinquefasciatus	30.313	71.706
Culex quinquefasciatus	29.405	71.675
Culex quinquefasciatus	29.404	71.668
Culex quinquefasciatus	29.433	71.65
Culex quinquefasciatus	31.081	72.969
Culex quinquefasciatus	29.398	71.683
Culex quinquefasciatus	29.88	71.301
Culex quinquefasciatus	30.091	71.409
Culex quinquefasciatus	29.882	71.296
Culex quinquefasciatus	30.328	71.822
Culex quinquefasciatus	29.523	71.633
Culex quinquefasciatus	31.02	72.921
Culex quinquefasciatus	29.959	71.334
Culex quinquefasciatus	30.062	71.391
Culex quinquefasciatus	30.319	71.966
Culex quinquefasciatus	30.967	72.495
Culex quinquefasciatus	29.997	71.354
Culex quinquefasciatus	30.111	71.423
Culex quinquefasciatus	31.041	72.957
Culex quinquefasciatus	30.317	71.931
Culex quinquefasciatus	31.057	72.968
Culex quinquefasciatus	31.22	73
Culex quinquefasciatus	30.99	72.506
Culex quinquefasciatus	30.862	72.545
Culex quinquefasciatus	30.859	72.556
Culex quinquefasciatus	31.059	72.968
Culex quinquefasciatus	30.893	72.717
Culex quinquefasciatus	31.145	72.682
Culex quinquefasciatus	31.06	72.951
Culex quinquefasciatus	30.964	72.487
Culex quinquefasciatus	30.948	72.495
Culex quinquefasciatus	33.02	73.624
Culex quinquefasciatus	30.993	72.47
Culex quinquefasciatus	30.969	72.478
Culex quinquefasciatus	31.129	72.674
Culex quinquefasciatus	33.722	73.06
Culex quinquefasciatus	31.035	72.565
Culex quinquefasciatus	33.636	73.074
Culex quinquefasciatus	31.071	72.61
Culex quinquefasciatus	31.161	72.689
Culex quinquefasciatus	31.289	72.781
Culex quinquefasciatus	32.947	73.713
Culex quinquefasciatus	33.248	73.31
Culex quinquefasciatus	32.865	73.799
Culex quinquefasciatus	32.96	73.706
Culex quinquefasciatus	33.731	73.078
Culex quinquefasciatus	31.208	72.721
Culex quinquefasciatus	33.279	73.286
Culex quinquefasciatus	33.244	73.316
Culex quinquefasciatus	33.473	73.295
Culex quinquefasciatus	33.704	73.054
Culex quinquefasciatus	33.261	73.298
Culex quinquefasciatus	33.412	73.393
Culex quinquefasciatus	32.555	72.502
Culex quinquefasciatus	33.713	73.049
Culex quinquefasciatus	32.938	72.68
Culex quinquefasciatus	33.688	73.071
Culex quinquefasciatus	33.028	73.696
Culex quinquefasciatus	32.931	72.845
Culex quinquefasciatus	33.706	73.15
Culex quinquefasciatus	33.412	73.385
Culex quinquefasciatus	32.592	73.047
Culex quinquefasciatus	32.593	73.022
Culex quinquefasciatus	33.566	73.083
Culex quinquefasciatus	32.932	72.863
Culex quinquefasciatus	33.64	73.064
Culex quinquefasciatus	32.926	72.431
Culex quinquefasciatus	32.923	72.396
Culex quinquefasciatus	32.937	72.86
Culex quinquefasciatus	33.471	73.33
Culex quinquefasciatus	33.633	73.073
Culex quinquefasciatus	32.781	72.701
Culex quinquefasciatus	33.434	73.363
Culex quinquefasciatus	32.931	72.824
Culex quinquefasciatus	33.631	73.061
Culex quinquefasciatus	32.926	72.383
Culex quinquefasciatus	32.58	72.816
Culex quinquefasciatus	32.785	72.705
Culex quinquefasciatus	32.587	73.041
Culex quinquefasciatus	32.593	73.056
Culex quinquefasciatus	33.631	73.072
Culex quinquefasciatus	32.595	73.04
Culex quinquefasciatus	32.789	72.715
Culex quinquefasciatus	33.999	71.486
Culex quinquefasciatus	33.019	73.697
Culex quinquefasciatus	32.943	73.715
Culex quinquefasciatus	33.021	73.616
Culex quinquefasciatus	32.948	73.712
Culex quinquefasciatus	32.948	73.713
Culex quinquefasciatus	32.866	73.796
Culex quinquefasciatus	33.022	73.616
Culex quinquefasciatus	32.939	73.717
Culex quinquefasciatus	33.027	73.696
Culex quinquefasciatus	32.548	74.043
Culex quinquefasciatus	32.547	74.042
Culex quinquefasciatus	32.887	73.769
Culex quinquefasciatus	32.544	74.04
Culex quinquefasciatus	32.888	73.77
Culex quinquefasciatus	32.51	74.586
Culex quinquefasciatus	32.94	73.717
Culex quinquefasciatus	32.864	73.799
Culex quinquefasciatus	32.954	73.715
Culex quinquefasciatus	32.315	74.543
Culex quinquefasciatus	32.162	74.201
Culex quinquefasciatus	32.334	74.354
Culex quinquefasciatus	32.961	73.706
Culex quinquefasciatus	31.966	74.226
Culex quinquefasciatus	32.095	74.185
Culex quinquefasciatus	32.552	74.042
Culex quinquefasciatus	32.946	73.714
Culex quinquefasciatus	31.801	74.26
Culex quinquefasciatus	32.942	73.715
Culex quinquefasciatus	32.478	74.353
Culex quinquefasciatus	32.133	74.189
Culex quinquefasciatus	32.55	74.043
Culex quinquefasciatus	32.101	74.197
Culex quinquefasciatus	32.669	74.473
Culex quinquefasciatus	32.554	74.041
Culex quinquefasciatus	31.568	74.331
Culex quinquefasciatus	31.573	74.335
Culex quinquefasciatus	31.573	74.338
Culex quinquefasciatus	31.603	74.572
Culex quinquefasciatus	31.682	73.542
Culex quinquefasciatus	32.103	74.105
Culex quinquefasciatus	31.687	73.738
Culex quinquefasciatus	32.136	74.208
Culex quinquefasciatus	31.575	74.335
Culex quinquefasciatus	31.752	73.812
Culex quinquefasciatus	31.705	73.952
Culex quinquefasciatus	31.578	74.33
Culex quinquefasciatus	31.688	73.923
Culex quinquefasciatus	31.81	74.264
Culex quinquefasciatus	31.701	73.619
Culex quinquefasciatus	31.708	73.68
Culex quinquefasciatus	31.729	73.91
Culex quinquefasciatus	31.75	73.802
Culex quinquefasciatus	32.127	74.196
Culex quinquefasciatus	31.749	73.83
Culex quinquefasciatus	30.917	73.676
Culex quinquefasciatus	31.651	73.495
Culex quinquefasciatus	30.849	73.536
Culex quinquefasciatus	30.729	72.651
Culex quinquefasciatus	31.724	73.931
Culex quinquefasciatus	30.739	72.635
Culex quinquefasciatus	31.755	73.832
Culex quinquefasciatus	30.98	72.877
Culex quinquefasciatus	30.568	72.68
Culex quinquefasciatus	30.843	72.554
Culex quinquefasciatus	31.733	73.898
Culex quinquefasciatus	30.535	72.799
Culex quinquefasciatus	30.878	72.582
Culex quinquefasciatus	31.729	73.578
Culex quinquefasciatus	30.669	72.66
Culex quinquefasciatus	30.649	72.949
Culex quinquefasciatus	30.628	72.875
Culex quinquefasciatus	30.537	72.699
Culex quinquefasciatus	30.531	72.701
Culex quinquefasciatus	30.654	73.089
Culex quinquefasciatus	30.661	73.072
Culex quinquefasciatus	30.594	72.772
Culex quinquefasciatus	34.123	72.484
Culex quinquefasciatus	30.576	72.742
Culex quinquefasciatus	30.525	72.705
Culex quinquefasciatus	30.625	72.865
Culex quinquefasciatus	30.752	73.338
Culex quinquefasciatus	30.665	73.079
Culex quinquefasciatus	34.125	72.476
Culex quinquefasciatus	30.667	73.096
Culex quinquefasciatus	34.117	72.467
Culex quinquefasciatus	30.679	73.078
Culex quinquefasciatus	30.716	73.265
Culex quinquefasciatus	30.818	73.451
Culex quinquefasciatus	30.648	73.097
Culex quinquefasciatus	30.808	73.44
Culex quinquefasciatus	31.501	74.248
Culex quinquefasciatus	31.495	74.274
Culex quinquefasciatus	30.675	73.102
Culex quinquefasciatus	31.533	74.283
Culex quinquefasciatus	31.49	74.265
Culex quinquefasciatus	31.567	74.281
[truncated: 1,866 more rows]
